# Supplementary material for: N-(4-Chloro­phen­yl)benzamide
Source: Acta Crystallogr Sect E Struct Rep Online. 2008 Mar 29;64(Pt 4):o769. doi: 10.1107/S1600536808008155 (PMC2961007; doi:10.1107/S1600536808008155)
Supplement: Supplementary file 2 [file e-64-0o769-Isup2.hkl]

#
# h,k,l, Fc-squared, Fo-squared, sigma(Fo-squared) and status flag
#
data_I
_shelx_title '  B4 in P-1'
_shelx_refln_list_code          4
_shelx_F_calc_maximum       69.23
_exptl_crystal_F_000       240.00
_reflns_d_resolution_high  0.8153
 
loop_
 _symmetry_equiv_pos_as_xyz
 'x, y, z'
 '-x, -y, -z'
 
_cell_length_a     5.3789
_cell_length_b     7.8501
_cell_length_c    13.6318
_cell_angle_alpha 106.509
_cell_angle_beta   98.380
_cell_angle_gamma  90.631
 
_shelx_F_squared_multiplier     1.000
 
loop_
 _refln_index_h
 _refln_index_k
 _refln_index_l
 _refln_F_squared_calc
 _refln_F_squared_meas
 _refln_F_squared_sigma
 _refln_observed_status
   2   0   0      112.53      102.80      0.44 o
   3   0   0      102.21       97.43      0.44 o
   4   0   0       44.84       43.56      0.45 o
   5   0   0      235.65      242.94      2.03 o
   6   0   0       24.94       22.85      1.20 o
  -6   1   0        0.62        0.36      0.64 o
  -5   1   0      103.65      105.50      1.36 o
  -4   1   0       58.01       57.18      0.53 o
  -3   1   0       23.99       19.91      0.25 o
  -2   1   0      748.86      746.54      3.33 o
   2   1   0      322.68      330.49      0.92 o
   3   1   0        9.72       10.37      0.17 o
   4   1   0        9.16        8.07      0.24 o
   5   1   0      154.16      168.38      2.47 o
   6   1   0       27.56       24.91      1.10 o
  -6   2   0       20.15       20.05      0.82 o
  -5   2   0       33.10       35.20      0.96 o
  -4   2   0        0.15        0.34      0.26 o
  -3   2   0       50.89       51.04      0.43 o
  -2   2   0       98.31       88.65      0.60 o
  -1   2   0     1296.59     1322.02      5.05 o
   1   2   0     1570.58     1517.22      6.39 o
   2   2   0      420.61      418.01      1.39 o
   3   2   0       80.58       72.61      0.43 o
   4   2   0        1.54        1.19      0.15 o
   5   2   0        1.48        1.41      0.49 o
   6   2   0        3.37        4.83      0.88 o
  -6   3   0      111.79      127.29      1.78 o
  -5   3   0       56.70       57.39      1.30 o
  -4   3   0        1.01        0.89      0.18 o
  -3   3   0       23.59       21.40      0.37 o
  -2   3   0        8.72        5.39      0.23 o
  -1   3   0      386.85      389.65      2.05 o
   0   3   0      229.15      229.48      1.09 o
   1   3   0      134.30      143.35      1.01 o
   2   3   0       16.28       18.02      0.28 o
   3   3   0       20.03       22.88      0.33 o
   4   3   0       24.61       22.55      0.63 o
   5   3   0       27.89       27.66      1.09 o
   6   3   0        0.68       -0.09      1.14 o
  -6   4   0        9.49        7.30      0.81 o
  -5   4   0        4.82        3.38      0.56 o
  -4   4   0        6.97        6.38      0.31 o
  -3   4   0        0.33        0.90      0.22 o
  -2   4   0       37.41       44.36      0.59 o
  -1   4   0      152.26      164.79      1.02 o
   0   4   0      111.52      103.34      0.76 o
   1   4   0       11.96        8.62      0.30 o
   2   4   0      153.04      152.58      0.84 o
   3   4   0        8.36        7.10      0.29 o
   4   4   0      140.54      140.04      1.38 o
   5   4   0       31.43       28.82      1.37 o
  -5   5   0       22.90       25.33      0.91 o
  -4   5   0        5.06        6.02      0.38 o
  -3   5   0        1.09        0.88      0.31 o
  -2   5   0      140.97      150.55      1.34 o
  -1   5   0        3.15        1.51      0.24 o
   0   5   0      111.58      112.94      0.98 o
   1   5   0       51.18       52.38      1.00 o
   2   5   0        1.16        1.01      0.18 o
   3   5   0       90.64       87.93      1.03 o
   4   5   0       26.02       22.57      0.91 o
   5   5   0        6.74        3.77      1.07 o
  -5   6   0        0.20        0.18      0.79 o
  -4   6   0       12.43       13.57      0.63 o
  -3   6   0        0.01       -0.10      0.44 o
  -2   6   0        4.82        4.01      0.39 o
  -1   6   0        1.82        1.77      0.35 o
   0   6   0       56.81       57.04      1.08 o
   1   6   0        0.86        1.60      0.33 o
   2   6   0        5.05        4.68      0.36 o
   3   6   0        0.42       -0.05      0.42 o
   4   6   0        7.18        5.05      0.71 o
  -4   7   0        2.85        3.15      0.74 o
  -3   7   0       21.20       21.34      0.86 o
  -2   7   0       35.85       33.46      0.98 o
  -1   7   0       70.67       70.87      1.40 o
   0   7   0       18.48       16.25      0.75 o
   1   7   0       41.22       42.19      1.15 o
   2   7   0        5.99        5.74      0.53 o
   3   7   0        4.52        3.82      0.65 o
  -3   8   0        1.96        2.52      0.69 o
  -2   8   0       77.65       77.54      2.43 o
  -1   8   0        9.83       10.49      1.01 o
   0   8   0       19.15       16.89      0.90 o
   1   8   0        0.66        0.75      0.51 o
   2   8   0        9.65        8.87      0.69 o
  -1   9   0       44.77       42.96      1.89 o
   0   9   0        1.13        1.96      0.84 o
   1   9   0        8.98        9.53      0.82 o
  -1  -9   1       14.19       13.80      0.84 o
   0  -9   1       14.64       14.48      0.84 o
   1  -9   1        0.80        1.86      0.92 o
   2  -9   1        1.40        0.75      1.00 o
  -3  -8   1        5.41        4.98      0.90 o
  -2  -8   1       23.87       22.79      0.89 o
  -1  -8   1        2.18        1.45      0.49 o
   0  -8   1        0.93        0.76      0.52 o
   1  -8   1        0.14        0.18      0.52 o
   2  -8   1        1.77        2.01      0.73 o
   3  -8   1        7.09        8.26      0.64 o
  -4  -7   1        0.32        0.61      0.86 o
  -3  -7   1       40.07       41.25      0.96 o
  -2  -7   1       21.22       23.49      0.81 o
  -1  -7   1       44.82       43.45      0.82 o
   0  -7   1       22.53       22.14      0.86 o
   1  -7   1       16.38       16.72      0.80 o
   2  -7   1       13.22       13.51      0.56 o
   3  -7   1        0.02        0.57      0.52 o
   4  -7   1        1.79        2.35      0.77 o
  -4  -6   1       14.56       16.67      0.88 o
  -3  -6   1       36.43       34.74      0.81 o
  -2  -6   1       58.32       56.52      0.77 o
  -1  -6   1       12.34       10.50      0.35 o
   0  -6   1        5.77        6.49      0.37 o
   1  -6   1        5.81        4.79      0.40 o
   2  -6   1        0.13       -0.10      0.31 o
   3  -6   1        3.56        3.66      0.42 o
   4  -6   1       18.55       17.52      0.72 o
   5  -6   1       14.42       13.99      0.78 o
  -5  -5   1        4.27        3.47      0.85 o
  -4  -5   1        1.82        2.22      0.45 o
  -3  -5   1        5.98        4.83      0.33 o
  -2  -5   1       42.59       38.13      0.48 o
  -1  -5   1        2.25        3.48      0.21 o
   0  -5   1       87.55       88.52      0.88 o
   1  -5   1       26.42       25.84      0.45 o
   2  -5   1        1.90        2.22      0.30 o
   3  -5   1       49.00       50.23      0.70 o
   4  -5   1       65.96       70.75      1.29 o
   5  -5   1       17.37       20.61      0.86 o
  -5  -4   1        0.39        0.94      0.65 o
  -4  -4   1       12.42       14.52      0.41 o
  -3  -4   1      116.26      120.97      0.88 o
  -2  -4   1        9.07        5.32      0.22 o
  -1  -4   1        9.14       13.93      0.28 o
   0  -4   1       73.93       79.01      0.70 o
   1  -4   1       83.96       78.35      0.68 o
   2  -4   1       19.10       23.23      0.41 o
   3  -4   1        8.39        7.10      0.29 o
   4  -4   1        2.82        4.13      0.25 o
   5  -4   1       26.02       24.98      0.82 o
   6  -4   1        0.00        0.48      0.81 o
  -6  -3   1       35.26       36.58      2.22 o
  -5  -3   1        0.26        0.37      0.49 o
  -4  -3   1       41.28       45.72      0.55 o
  -3  -3   1       49.74       54.16      0.55 o
  -2  -3   1      923.79     1011.71      4.08 o
  -1  -3   1        1.01        1.00      0.13 o
   0  -3   1      152.37      156.18      0.81 o
   1  -3   1       94.95       93.88      0.64 o
   2  -3   1      512.13      533.68      2.36 o
   3  -3   1      215.59      210.76      1.12 o
   4  -3   1       13.17       12.56      0.44 o
   5  -3   1       34.48       34.72      1.21 o
   6  -3   1        0.19        0.83      0.82 o
  -6  -2   1       19.72       18.82      1.13 o
  -5  -2   1        4.89        4.14      0.38 o
  -4  -2   1      104.72      101.03      0.53 o
  -3  -2   1       84.75       90.72      0.47 o
  -2  -2   1      513.95      513.72      1.74 o
  -1  -2   1     4792.40     4576.55     20.63 o
   1  -2   1     2527.15     2460.05     12.34 o
   2  -2   1      314.13      325.77      1.97 o
   3  -2   1       16.30       14.12      0.35 o
   4  -2   1      264.06      272.02      1.35 o
   5  -2   1       53.27       49.20      0.90 o
   6  -2   1        0.12        0.20      0.63 o
  -6  -1   1        0.67       -0.43      0.75 o
  -5  -1   1        0.21        0.49      0.28 o
  -4  -1   1       64.07       66.78      0.51 o
  -3  -1   1      365.09      381.63      0.96 o
  -2  -1   1       70.79       69.95      0.38 o
   2  -1   1      163.26      175.76      0.88 o
   3  -1   1      287.37      302.56      1.27 o
   4  -1   1      400.04      418.59      1.55 o
   5  -1   1        0.30        0.13      0.42 o
   6  -1   1        5.18        5.57      0.74 o
  -6   0   1        1.09        0.66      0.74 o
  -5   0   1       35.63       33.39      0.47 o
  -4   0   1      308.19      312.17      1.29 o
  -3   0   1       82.86       77.05      0.40 o
  -2   0   1       11.71       12.22      0.14 o
   2   0   1     1542.75     1499.93      5.38 o
   3   0   1      409.08      427.38      1.84 o
   4   0   1       93.10       90.33      0.77 o
   5   0   1        1.99        1.63      0.34 o
   6   0   1        9.96        9.84      0.83 o
  -6   1   1        0.37        0.73      0.58 o
  -5   1   1       90.49       96.79      1.04 o
  -4   1   1       48.65       47.71      0.40 o
  -3   1   1       10.58        6.97      0.18 o
  -2   1   1      244.65      237.02      0.75 o
   2   1   1      396.08      424.62      1.36 o
   3   1   1      238.05      266.83      1.34 o
   4   1   1       17.29       16.42      0.45 o
   5   1   1        0.01       -0.03      0.32 o
   6   1   1       30.31       31.74      1.29 o
  -6   2   1        0.13        0.13      0.67 o
  -5   2   1       63.48       63.93      1.21 o
  -4   2   1        6.05        7.41      0.26 o
  -3   2   1        8.86        5.70      0.18 o
  -2   2   1      674.32      715.00      2.50 o
  -1   2   1      308.52      296.03      2.42 o
   0   2   1       13.33       13.32      0.28 o
   1   2   1      111.32      102.69      0.52 o
   2   2   1      102.20      130.17      0.53 o
   3   2   1      268.27      269.44      2.08 o
   4   2   1       46.09       45.73      0.59 o
   5   2   1        0.51        0.78      0.50 o
   6   2   1        5.67        4.01      0.88 o
  -6   3   1        0.58        0.45      0.68 o
  -5   3   1        0.13        0.43      0.49 o
  -4   3   1      146.85      155.32      1.23 o
  -3   3   1      621.47      674.06      2.76 o
  -2   3   1        0.09        1.10      0.18 o
  -1   3   1      129.50      134.38      0.83 o
   0   3   1      200.11      201.04      1.69 o
   1   3   1        1.44        2.08      0.17 o
   2   3   1      212.97      199.77      0.86 o
   3   3   1       43.49       45.38      0.45 o
   4   3   1        1.33        1.23      0.38 o
   5   3   1        2.80        1.39      0.68 o
  -6   4   1        0.26        0.14      0.84 o
  -5   4   1       24.09       22.36      0.82 o
  -4   4   1       41.53       37.71      0.60 o
  -3   4   1       33.74       36.15      0.53 o
  -2   4   1        6.12        6.21      0.34 o
  -1   4   1       69.35       66.31      0.67 o
   0   4   1        0.01        0.25      0.19 o
   1   4   1       30.12       27.97      0.43 o
   2   4   1      115.75      123.08      0.68 o
   3   4   1       47.06       45.77      0.59 o
   4   4   1       70.74       73.66      1.37 o
   5   4   1        0.16        1.31      0.94 o
  -5   5   1        8.76        6.34      0.62 o
  -4   5   1        3.11        3.61      0.36 o
  -3   5   1        4.57        5.67      0.41 o
  -2   5   1       33.70       33.50      0.67 o
  -1   5   1       57.91       57.08      0.95 o
   0   5   1      107.78      110.24      1.20 o
   1   5   1      139.96      145.08      1.23 o
   2   5   1       26.51       25.05      0.40 o
   3   5   1       54.38       54.52      0.99 o
   4   5   1        1.10        1.79      0.64 o
   5   5   1        1.29        0.67      1.19 o
  -5   6   1        3.74        4.20      0.85 o
  -4   6   1       27.28       24.15      0.88 o
  -3   6   1       29.27       27.45      0.91 o
  -2   6   1        2.83        3.18      0.40 o
  -1   6   1        2.07        2.02      0.44 o
   0   6   1        9.95        9.73      0.57 o
   1   6   1      107.54      107.78      1.40 o
   2   6   1       14.33       13.62      0.46 o
   3   6   1        8.31        7.81      0.46 o
   4   6   1        9.34       10.30      0.85 o
  -4   7   1        0.00       -0.53      0.78 o
  -3   7   1       71.77       74.26      2.25 o
  -2   7   1       14.23       14.49      0.75 o
  -1   7   1        5.62        6.17      0.67 o
   0   7   1       55.52       52.72      1.63 o
   1   7   1       69.26       71.29      1.45 o
   2   7   1      136.80      138.53      1.72 o
   3   7   1        5.86        6.76      0.81 o
  -3   8   1        7.99        9.43      0.89 o
  -2   8   1        0.12       -0.18      0.78 o
  -1   8   1       10.72        9.80      0.83 o
   0   8   1      188.51      200.45      2.88 o
   1   8   1       28.78       28.45      1.07 o
   2   8   1        0.32        0.46      0.71 o
  -1   9   1       14.32       11.93      1.27 o
   0   9   1        0.25       -0.13      1.14 o
  -1  -9   2        4.26        4.83      0.73 o
   0  -9   2        2.39        3.34      0.67 o
   1  -9   2       18.37       19.51      0.82 o
   2  -9   2        0.79        1.27      0.82 o
  -3  -8   2        0.26       -0.73      0.77 o
  -2  -8   2        0.53        0.66      0.59 o
  -1  -8   2        0.02        0.17      0.47 o
   0  -8   2        9.48        8.10      0.52 o
   1  -8   2        1.84        2.65      0.49 o
   2  -8   2        2.61        2.54      0.49 o
   3  -8   2        0.08        0.56      0.70 o
  -4  -7   2        3.10        2.50      0.79 o
  -3  -7   2       48.34       44.16      0.99 o
  -2  -7   2        2.94        3.14      0.47 o
  -1  -7   2       15.95       16.60      0.51 o
   0  -7   2       27.31       27.68      0.65 o
   1  -7   2        0.18        0.01      0.38 o
   2  -7   2       16.97       19.16      0.62 o
   3  -7   2        2.41        2.51      0.49 o
   4  -7   2        1.46        0.89      0.63 o
  -4  -6   2       66.69       61.79      1.36 o
  -3  -6   2        9.85       10.40      0.53 o
  -2  -6   2       35.57       32.45      0.51 o
  -1  -6   2        4.97        4.21      0.28 o
   0  -6   2        0.84        1.47      0.29 o
   1  -6   2       15.48       14.74      0.45 o
   2  -6   2        0.00       -0.15      0.33 o
   3  -6   2        0.44        0.74      0.37 o
   4  -6   2        3.20        2.64      0.52 o
   5  -6   2        2.19        2.47      0.74 o
  -5  -5   2       26.18       24.84      1.00 o
  -4  -5   2       17.08       17.34      0.51 o
  -3  -5   2        0.02        0.19      0.20 o
  -2  -5   2        4.54        4.21      0.20 o
  -1  -5   2       83.30       90.56      0.80 o
   0  -5   2       57.68       55.90      0.65 o
   1  -5   2      314.64      331.08      2.06 o
   2  -5   2        0.08        0.30      0.26 o
   3  -5   2        0.17        0.38      0.28 o
   4  -5   2        1.80        2.68      0.41 o
   5  -5   2        0.00       -0.66      0.66 o
  -5  -4   2       12.24       10.97      0.55 o
  -4  -4   2        8.74        7.58      0.35 o
  -3  -4   2       35.89       35.02      0.41 o
  -2  -4   2      133.27      137.43      0.86 o
  -1  -4   2      570.72      577.88      2.08 o
   0  -4   2      923.85      904.68      5.50 o
   1  -4   2      540.29      582.90      4.47 o
   2  -4   2       78.51       80.82      0.66 o
   3  -4   2       19.84       21.16      0.40 o
   4  -4   2        1.28        1.73      0.38 o
   5  -4   2       14.41       15.17      0.68 o
  -6  -3   2       30.07       31.88      1.66 o
  -5  -3   2       24.04       26.66      0.65 o
  -4  -3   2       14.46       14.59      0.33 o
  -3  -3   2        0.01        0.12      0.12 o
  -2  -3   2      131.37      134.17      0.70 o
  -1  -3   2      243.43      254.25      1.00 o
   0  -3   2       14.77       15.82      0.27 o
   1  -3   2     1675.76     1701.15      5.35 o
   2  -3   2      815.15      836.47      3.81 o
   3  -3   2       33.48       30.92      0.41 o
   4  -3   2       88.59       87.24      1.01 o
   5  -3   2        0.78        0.42      0.53 o
   6  -3   2        7.36        7.78      0.81 o
  -6  -2   2       20.14       17.47      1.28 o
  -5  -2   2      116.88      123.80      0.98 o
  -4  -2   2       19.73       18.85      0.29 o
  -3  -2   2       36.92       35.23      0.29 o
  -2  -2   2      208.40      196.26      0.70 o
  -1  -2   2      935.20      970.69      2.56 o
   1  -2   2     3716.99     3539.62     20.66 o
   2  -2   2      285.06      275.37      2.34 o
   3  -2   2       60.55       57.94      0.70 o
   4  -2   2       35.65       33.12      0.44 o
   5  -2   2      194.82      201.44      2.22 o
   6  -2   2        0.46        0.19      0.80 o
  -6  -1   2       49.38       51.46      1.46 o
  -5  -1   2      112.90      116.57      0.98 o
  -4  -1   2       17.05       15.09      0.26 o
  -3  -1   2       23.99       21.42      0.22 o
  -2  -1   2      187.30      186.83      0.50 o
   2  -1   2      138.84      138.40      1.42 o
   3  -1   2        1.27        1.17      0.18 o
   4  -1   2      114.38      116.75      0.86 o
   5  -1   2      104.29      104.38      1.13 o
   6  -1   2        0.47        0.02      0.84 o
  -6   0   2       50.51       49.92      1.07 o
  -5   0   2      115.52      120.01      0.76 o
  -4   0   2        4.22        4.17      0.18 o
  -3   0   2       91.25       90.00      0.44 o
  -2   0   2      425.94      393.85      0.76 o
   2   0   2      857.65      846.76      4.18 o
   3   0   2       44.75       34.11      0.42 o
   4   0   2        0.68        0.45      0.08 o
   5   0   2        0.16        0.10      0.52 o
   6   0   2        1.12        1.18      0.83 o
  -6   1   2       78.42       86.69      1.51 o
  -5   1   2      261.58      279.55      1.87 o
  -4   1   2       30.47       31.70      0.39 o
  -3   1   2       28.10       21.29      0.32 o
  -2   1   2      348.26      348.12      1.26 o
  -1   1   2      392.57      358.02      1.93 o
   1   1   2      259.11      269.17      1.13 o
   2   1   2       88.79       96.22      0.46 o
   3   1   2       32.50       37.72      0.42 o
   4   1   2        0.10       -0.08      0.17 o
   5   1   2       15.17       16.72      1.07 o
   6   1   2        2.56        1.96      0.85 o
  -6   2   2       47.16       44.80      1.01 o
  -5   2   2        0.66        0.34      0.36 o
  -4   2   2       11.00        9.85      0.32 o
  -3   2   2        6.27        6.89      0.18 o
  -2   2   2      272.66      308.45      1.52 o
  -1   2   2       97.23       87.54      0.73 o
   0   2   2      721.69      696.03      4.48 o
   1   2   2       77.90       77.39      0.47 o
   2   2   2      304.70      307.77      2.01 o
   3   2   2       22.86       18.97      0.38 o
   4   2   2       85.29       88.00      0.85 o
   5   2   2      105.11       98.54      1.77 o
   6   2   2       12.60       11.70      1.12 o
  -6   3   2       18.23       18.01      0.77 o
  -5   3   2       25.29       24.57      0.76 o
  -4   3   2       17.54       19.31      0.37 o
  -3   3   2        1.39        2.24      0.16 o
  -2   3   2      359.31      378.05      1.60 o
  -1   3   2       33.92       25.82      0.40 o
   0   3   2      304.52      297.95      3.21 o
   1   3   2      108.95      103.27      0.66 o
   2   3   2        0.12        0.13      0.16 o
   3   3   2       86.13       85.40      0.84 o
   4   3   2       28.96       23.07      0.79 o
   5   3   2       35.44       31.30      1.16 o
  -5   4   2       10.47        9.79      0.59 o
  -4   4   2       42.83       38.98      0.55 o
  -3   4   2        3.20        4.58      0.34 o
  -2   4   2        2.97        3.73      0.21 o
  -1   4   2        7.43        6.15      0.27 o
   0   4   2      486.34      516.10      4.47 o
   1   4   2        8.12        8.99      0.29 o
   2   4   2       71.10       67.63      0.64 o
   3   4   2        8.13        9.14      0.31 o
   4   4   2       15.85       12.88      0.94 o
   5   4   2       18.72       26.64      1.34 o
  -5   5   2        1.14        0.34      0.68 o
  -4   5   2       14.43       15.34      0.55 o
  -3   5   2       18.12       18.51      0.76 o
  -2   5   2      204.06      211.46      2.31 o
  -1   5   2      306.95      317.88      2.41 o
   0   5   2       79.65       74.05      1.22 o
   1   5   2      200.55      202.11      2.85 o
   2   5   2       31.58       29.94      0.50 o
   3   5   2       18.05       18.35      0.56 o
   4   5   2        0.19       -0.57      0.90 o
  -5   6   2        1.91        2.31      0.87 o
  -4   6   2       15.10       15.06      0.75 o
  -3   6   2        1.27        0.84      0.51 o
  -2   6   2      134.85      139.27      2.69 o
  -1   6   2      213.68      225.01      4.76 o
   0   6   2       24.95       23.50      1.31 o
   1   6   2        0.02       -0.10      0.43 o
   2   6   2        2.92        3.27      0.36 o
   3   6   2        2.25        3.55      0.68 o
   4   6   2        4.24        4.95      1.10 o
  -4   7   2        1.25        1.50      0.73 o
  -3   7   2       26.07       22.69      0.97 o
  -2   7   2        5.29        4.09      0.68 o
  -1   7   2      147.91      156.73      2.23 o
   0   7   2       13.29       10.87      0.86 o
   1   7   2       35.27       31.90      1.09 o
   2   7   2        1.73        1.62      0.58 o
   3   7   2       17.55       17.34      1.17 o
  -3   8   2        0.81        0.19      0.90 o
  -2   8   2       13.73       13.38      1.17 o
  -1   8   2        0.66        1.66      0.91 o
   0   8   2       65.86       69.61      1.83 o
   1   8   2        0.51        0.27      0.87 o
   2   8   2        2.22        3.55      1.06 o
  -2  -9   3       13.03       14.69      0.85 o
  -1  -9   3       22.25       22.93      0.95 o
   0  -9   3        3.76        4.33      0.67 o
   1  -9   3        3.02        3.47      0.62 o
   2  -9   3        4.08        4.22      0.69 o
  -3  -8   3       10.75       11.21      0.68 o
  -2  -8   3       25.63       26.35      0.98 o
  -1  -8   3        0.74        0.25      0.54 o
   0  -8   3        9.50        8.50      0.50 o
   1  -8   3        0.69        0.77      0.46 o
   2  -8   3        0.10       -0.29      0.42 o
   3  -8   3        0.01       -0.59      0.59 o
  -4  -7   3        0.85        0.85      0.75 o
  -3  -7   3        0.63        0.37      0.49 o
  -2  -7   3        7.68        7.14      0.49 o
  -1  -7   3        5.50        5.50      0.37 o
   0  -7   3       29.40       28.43      0.59 o
   1  -7   3        1.39        2.06      0.35 o
   2  -7   3        7.24        7.63      0.48 o
   3  -7   3        0.25        0.95      0.45 o
   4  -7   3        0.13        0.67      0.71 o
  -5  -6   3        0.08       -0.49      0.98 o
  -4  -6   3        4.66        5.98      0.51 o
  -3  -6   3       10.59       11.57      0.45 o
  -2  -6   3       38.00       37.34      0.49 o
  -1  -6   3        1.02        0.65      0.23 o
   0  -6   3       87.67       90.27      0.87 o
   1  -6   3       19.08       17.59      0.52 o
   2  -6   3        1.93        1.23      0.33 o
   3  -6   3        3.80        2.70      0.33 o
   4  -6   3        0.00       -0.02      0.53 o
   5  -6   3       15.57       15.71      0.94 o
  -5  -5   3        0.19        0.94      0.61 o
  -4  -5   3       13.59       14.72      0.49 o
  -3  -5   3        4.35        4.58      0.26 o
  -2  -5   3      391.88      411.42      2.27 o
  -1  -5   3       27.36       29.05      0.39 o
   0  -5   3       64.69       66.44      0.62 o
   1  -5   3       10.58        9.74      0.36 o
   2  -5   3      163.74      165.02      1.10 o
   3  -5   3      452.41      472.60      2.70 o
   4  -5   3        0.32       -0.04      0.42 o
   5  -5   3        0.21        0.20      0.63 o
  -5  -4   3        3.38        3.40      0.45 o
  -4  -4   3       58.58       59.08      0.77 o
  -3  -4   3       46.81       48.10      0.47 o
  -2  -4   3       30.48       27.50      0.33 o
  -1  -4   3     1792.49     1858.27      5.25 o
   0  -4   3        9.00       11.97      0.28 o
   1  -4   3      506.38      524.48      2.65 o
   2  -4   3      640.80      658.92      3.87 o
   3  -4   3        8.36        7.07      0.26 o
   4  -4   3      124.00      127.98      1.34 o
   5  -4   3       28.38       24.66      0.84 o
  -6  -3   3       11.47       11.54      1.28 o
  -5  -3   3        1.93        2.40      0.35 o
  -4  -3   3        1.13        1.58      0.17 o
  -3  -3   3        1.39        1.59      0.15 o
  -2  -3   3      398.21      433.27      1.32 o
  -1  -3   3      548.63      568.94      1.77 o
   0  -3   3       14.11       13.60      0.32 o
   1  -3   3       82.11       84.44      0.89 o
   2  -3   3      229.13      247.63      1.49 o
   3  -3   3        3.58        2.91      0.18 o
   4  -3   3      472.50      497.96      2.78 o
   5  -3   3        3.42        4.03      0.48 o
   6  -3   3        5.30        6.94      0.87 o
  -6  -2   3        1.07        0.63      1.07 o
  -5  -2   3       17.07       17.49      0.47 o
  -4  -2   3      208.30      209.75      0.89 o
  -3  -2   3      353.54      335.22      1.24 o
  -2  -2   3      491.58      505.54      1.32 o
  -1  -2   3        0.50        0.53      0.10 o
   0  -2   3        2.83        4.04      0.21 o
   1  -2   3       21.87       21.37      0.43 o
   2  -2   3      165.35      156.96      0.97 o
   3  -2   3      561.53      571.87      2.85 o
   4  -2   3       47.62       48.80      0.76 o
   5  -2   3        0.42       -0.02      0.38 o
   6  -2   3        1.41        1.72      0.86 o
  -6  -1   3        3.15        4.89      1.28 o
  -5  -1   3       50.13       51.82      0.61 o
  -4  -1   3      396.26      401.93      1.11 o
  -3  -1   3       34.80       28.91      0.28 o
  -2  -1   3       20.16       23.54      0.19 o
  -1  -1   3      346.20      358.91      1.47 o
   1  -1   3        0.00        0.26      0.08 o
   2  -1   3        7.55        6.03      0.13 o
   3  -1   3       63.36       76.73      0.63 o
   4  -1   3        2.60        2.59      0.17 o
   5  -1   3        1.26        1.07      0.53 o
   6  -1   3       10.53       11.64      1.04 o
  -6   0   3        2.25        1.76      0.61 o
  -5   0   3      103.02      105.77      0.88 o
  -4   0   3        2.66        2.97      0.16 o
  -3   0   3       43.31       48.55      0.33 o
  -2   0   3     1457.93     1481.70      2.87 o
  -1   0   3     1175.66     1122.78      3.50 o
   1   0   3     1163.35     1123.88      3.36 o
   2   0   3      190.45      228.99      1.50 o
   3   0   3      178.05      183.27      1.39 o
   4   0   3       92.41       91.11      1.56 o
   5   0   3        0.01        0.31      0.71 o
   6   0   3       19.39       21.25      1.64 o
  -6   1   3        0.38        1.14      0.55 o
  -5   1   3       10.78        9.11      0.41 o
  -4   1   3       25.51       22.52      0.39 o
  -3   1   3     1529.46     1648.41      4.93 o
  -2   1   3       73.14       59.52      0.56 o
  -1   1   3      240.23      251.81      1.44 o
   0   1   3      287.24      282.19      1.48 o
   1   1   3       24.56       21.48      0.21 o
   2   1   3      639.56      664.95      1.84 o
   3   1   3       80.15       97.51      0.67 o
   4   1   3        2.23        2.24      0.18 o
   5   1   3        0.51        0.51      0.80 o
   6   1   3        2.00        4.21      1.12 o
  -6   2   3        2.54        1.75      0.57 o
  -5   2   3       15.90       15.72      0.61 o
  -4   2   3       18.99       18.10      0.42 o
  -3   2   3       66.26       65.28      0.54 o
  -2   2   3       22.85       26.84      0.45 o
  -1   2   3      279.95      275.58      2.67 o
   0   2   3        3.96        4.13      0.19 o
   1   2   3      164.39      153.81      0.74 o
   2   2   3      140.36      147.19      1.36 o
   3   2   3       28.57       28.25      0.52 o
   4   2   3      133.86      134.92      1.64 o
   5   2   3        0.03        0.36      0.82 o
  -6   3   3        1.64        1.96      0.77 o
  -5   3   3        1.55        0.89      0.45 o
  -4   3   3        5.74        3.99      0.21 o
  -3   3   3       19.70       18.33      0.32 o
  -2   3   3       71.76       69.84      0.78 o
  -1   3   3      124.79      123.07      1.43 o
   0   3   3      333.09      329.85      1.51 o
   1   3   3      344.30      377.55      1.77 o
   2   3   3      102.38      106.39      0.92 o
   3   3   3       19.20       17.03      0.47 o
   4   3   3        1.07        0.74      0.47 o
   5   3   3        0.00        0.44      1.03 o
  -5   4   3       34.62       31.41      0.93 o
  -4   4   3       53.36       48.60      0.75 o
  -3   4   3       45.15       42.27      0.85 o
  -2   4   3        0.71        1.58      0.32 o
  -1   4   3        0.37        0.38      0.30 o
   0   4   3      216.26      240.98      1.60 o
   1   4   3      353.73      366.22      2.72 o
   2   4   3       34.10       31.20      0.54 o
   3   4   3       26.55       24.72      0.53 o
   4   4   3       29.80       31.04      1.38 o
   5   4   3        0.64        1.33      2.20 o
  -5   5   3        9.76        8.11      0.72 o
  -4   5   3        5.80        3.86      0.43 o
  -3   5   3       86.19       88.84      2.33 o
  -2   5   3       84.99       85.02      1.62 o
  -1   5   3       13.62       11.95      0.62 o
   0   5   3      126.76      123.50      1.23 o
   1   5   3      100.70       97.37      1.60 o
   2   5   3      530.08      551.19      5.43 o
   3   5   3       78.29       82.23      1.66 o
   4   5   3        2.83        3.39      0.96 o
  -4   6   3       10.75        8.91      0.69 o
  -3   6   3       24.09       23.23      1.08 o
  -2   6   3        0.29        0.64      0.56 o
  -1   6   3        0.71        0.64      0.48 o
   0   6   3      232.10      249.68      2.56 o
   1   6   3      290.53      309.36      3.30 o
   2   6   3       39.23       35.79      1.28 o
   3   6   3       14.94       16.64      1.26 o
   4   6   3        0.88        0.57      1.22 o
  -4   7   3        3.73        4.30      0.78 o
  -3   7   3        2.93        3.31      0.86 o
  -2   7   3        0.01        0.00      0.81 o
  -1   7   3        5.93        5.49      0.67 o
   0   7   3        1.12        0.67      0.59 o
   1   7   3       38.84       37.18      1.04 o
   2   7   3       12.99       14.09      1.01 o
   3   7   3        7.14        7.92      1.23 o
  -2   8   3        1.29        2.16      1.04 o
  -1   8   3        8.51        8.66      0.95 o
   0   8   3       58.93       57.80      1.94 o
   1   8   3        1.95        3.07      1.05 o
  -2  -9   4        1.11        1.02      0.78 o
  -1  -9   4        3.82        4.07      0.71 o
   0  -9   4        3.19        4.18      0.62 o
   1  -9   4        0.01       -0.40      0.63 o
   2  -9   4        0.03        0.92      0.61 o
  -3  -8   4        6.85        7.79      0.65 o
  -2  -8   4        7.95        7.66      0.58 o
  -1  -8   4        1.38        0.94      0.54 o
   0  -8   4        3.26        2.74      0.41 o
   1  -8   4        5.01        5.26      0.46 o
   2  -8   4        0.05        0.12      0.41 o
   3  -8   4        1.21        1.15      0.56 o
  -4  -7   4        0.79        0.94      0.75 o
  -3  -7   4        3.59        3.31      0.46 o
  -2  -7   4        0.87        0.19      0.39 o
  -1  -7   4       27.03       27.60      0.52 o
   0  -7   4       13.08       13.11      0.48 o
   1  -7   4      115.32      114.93      1.23 o
   2  -7   4       14.52       17.41      0.61 o
   3  -7   4        7.36        5.84      0.47 o
   4  -7   4        1.67        1.63      0.68 o
  -5  -6   4       12.68       11.81      0.88 o
  -4  -6   4        1.55        1.23      0.38 o
  -3  -6   4        0.36        0.16      0.30 o
  -2  -6   4       61.65       57.35      0.84 o
  -1  -6   4       40.29       39.64      0.50 o
   0  -6   4      468.79      488.24      3.48 o
   1  -6   4        1.52        1.80      0.28 o
   2  -6   4      140.06      142.48      1.19 o
   3  -6   4        1.87        2.85      0.32 o
   4  -6   4        2.05        1.76      0.51 o
   5  -6   4       10.88       11.65      0.80 o
  -5  -5   4        3.38        3.03      0.62 o
  -4  -5   4        0.52        0.23      0.33 o
  -3  -5   4       44.13       46.10      0.55 o
  -2  -5   4        4.49        4.01      0.18 o
  -1  -5   4        4.90        4.64      0.25 o
   0  -5   4        5.79        5.42      0.25 o
   1  -5   4      235.95      246.58      1.74 o
   2  -5   4      213.07      213.61      1.38 o
   3  -5   4       66.35       68.26      0.73 o
   4  -5   4       10.67        9.73      0.54 o
   5  -5   4       20.88       22.49      0.74 o
  -5  -4   4       43.51       45.19      0.81 o
  -4  -4   4        2.99        3.06      0.24 o
  -3  -4   4       13.56       14.81      0.26 o
  -2  -4   4      109.82      104.43      0.60 o
  -1  -4   4      105.38      120.52      0.75 o
   0  -4   4      709.80      768.38      4.07 o
   1  -4   4      888.30      922.35      3.60 o
   2  -4   4      436.70      437.78      2.77 o
   3  -4   4        7.99        8.37      0.28 o
   4  -4   4       10.60        9.25      0.45 o
   5  -4   4       56.31       54.68      0.97 o
  -6  -3   4       71.23       80.91      2.03 o
  -5  -3   4        1.54        0.84      0.30 o
  -4  -3   4      135.05      135.12      0.72 o
  -3  -3   4        0.03        0.05      0.13 o
  -2  -3   4       36.97       30.93      0.28 o
  -1  -3   4      422.78      436.37      1.96 o
   0  -3   4       27.42       27.90      0.31 o
   1  -3   4       29.43       32.04      0.38 o
   2  -3   4       21.78       17.07      0.29 o
   3  -3   4       15.23       14.12      0.33 o
   4  -3   4       74.63       74.43      0.80 o
   5  -3   4        1.27        1.55      0.41 o
  -6  -2   4        8.85        8.64      1.31 o
  -5  -2   4      166.94      167.45      0.99 o
  -4  -2   4       11.65        9.51      0.25 o
  -3  -2   4      103.10      104.00      0.48 o
  -2  -2   4       71.66       62.17      0.34 o
  -1  -2   4     1242.54     1216.38      3.42 o
   0  -2   4      949.54      903.93      6.16 o
   1  -2   4      167.73      193.09      1.18 o
   2  -2   4      458.31      472.62      2.44 o
   3  -2   4       19.94       16.83      0.33 o
   4  -2   4        0.49        0.47      0.23 o
   5  -2   4        4.88        5.20      0.62 o
   6  -2   4       15.13       16.53      1.03 o
  -6  -1   4        7.80        9.31      1.10 o
  -5  -1   4      227.10      241.35      1.38 o
  -4  -1   4      175.43      186.84      0.82 o
  -3  -1   4        3.46        2.12      0.12 o
  -2  -1   4      580.18      596.24      1.51 o
  -1  -1   4      734.14      721.02      2.87 o
   0  -1   4      124.84      122.75      0.78 o
   1  -1   4      441.40      467.39      1.33 o
   2  -1   4      157.09      170.58      0.92 o
   3  -1   4        6.73        7.45      0.22 o
   4  -1   4       12.47       13.66      0.25 o
   5  -1   4       20.23       21.55      1.23 o
   6  -1   4        0.02        0.23      0.94 o
  -6   0   4       35.33       30.87      1.00 o
  -5   0   4        4.20        4.97      0.32 o
  -4   0   4        7.46        5.96      0.18 o
  -3   0   4       24.46       22.61      0.26 o
  -2   0   4      285.71      315.28      1.14 o
  -1   0   4        6.17        6.72      0.16 o
   0   0   4      778.70      752.24      2.33 o
   1   0   4      184.52      179.13      0.68 o
   2   0   4      267.81      262.26      1.41 o
   3   0   4       51.10       46.36      0.52 o
   4   0   4       20.09       20.78      0.45 o
   5   0   4       70.27       66.65      1.90 o
   6   0   4       31.70       32.98      1.47 o
  -6   1   4       12.43       10.59      0.63 o
  -5   1   4       12.68       12.46      0.39 o
  -4   1   4       14.80       14.84      0.36 o
  -3   1   4        0.29        1.46      0.16 o
  -2   1   4      241.36      230.37      1.45 o
  -1   1   4       42.83       39.29      0.45 o
   0   1   4      479.21      480.68      1.64 o
   1   1   4       95.25       89.70      0.44 o
   2   1   4        1.01        1.61      0.08 o
   3   1   4       43.19       45.67      0.61 o
   4   1   4        3.16        2.00      0.22 o
   5   1   4       37.64       32.25      1.49 o
  -6   2   4       12.45       11.05      0.78 o
  -5   2   4       44.02       39.49      0.82 o
  -4   2   4       69.74       64.34      0.71 o
  -3   2   4       22.60       23.25      0.39 o
  -2   2   4        1.62        1.02      0.12 o
  -1   2   4        3.58        2.91      0.15 o
   0   2   4     2530.15     2640.58     12.27 o
   1   2   4        0.42        0.48      0.12 o
   2   2   4      194.56      189.92      0.79 o
   3   2   4       78.83       80.57      0.88 o
   4   2   4        0.61        0.45      0.41 o
   5   2   4       28.54       29.08      1.45 o
  -6   3   4        5.67        5.18      0.81 o
  -5   3   4        3.58        2.04      0.46 o
  -4   3   4       28.97       29.65      0.52 o
  -3   3   4        9.45        8.20      0.22 o
  -2   3   4      381.56      379.09      1.76 o
  -1   3   4      913.55      959.62      4.52 o
   0   3   4      197.01      192.67      1.25 o
   1   3   4      531.09      535.35      3.54 o
   2   3   4       35.80       32.81      0.39 o
   3   3   4      201.65      205.65      1.94 o
   4   3   4       12.22        9.81      0.69 o
   5   3   4       10.01       11.57      1.22 o
  -5   4   4        0.01       -0.05      0.63 o
  -4   4   4       29.11       28.66      0.67 o
  -3   4   4        0.80        0.51      0.34 o
  -2   4   4       53.59       56.44      1.16 o
  -1   4   4      635.96      666.00      4.74 o
   0   4   4        9.54       10.58      0.36 o
   1   4   4        4.75        4.15      0.33 o
   2   4   4        1.17        1.17      0.26 o
   3   4   4        0.44        0.95      0.44 o
   4   4   4        1.73        0.33      0.84 o
  -5   5   4        0.83        1.37      0.73 o
  -4   5   4        6.56        7.49      0.58 o
  -3   5   4        0.95        0.34      0.50 o
  -2   5   4       37.54       36.14      1.20 o
  -1   5   4      191.84      197.64      2.08 o
   0   5   4       85.13       84.14      1.68 o
   1   5   4      116.69      112.21      1.75 o
   2   5   4       10.08       10.49      0.62 o
   3   5   4        0.58        0.39      0.82 o
   4   5   4      154.33      169.99      3.29 o
  -4   6   4       16.64       16.92      0.82 o
  -3   6   4       12.00       11.97      0.92 o
  -2   6   4      137.26      140.21      2.90 o
  -1   6   4       16.05       16.69      0.97 o
   0   6   4       76.24       77.63      1.74 o
   1   6   4        3.63        3.72      0.55 o
   2   6   4        6.97        7.73      1.17 o
   3   6   4       66.57       68.06      2.26 o
  -3   7   4        5.76        4.14      1.03 o
  -2   7   4       28.38       27.84      1.22 o
  -1   7   4       34.98       32.68      1.37 o
   0   7   4       15.95       14.80      1.00 o
   1   7   4       53.67       54.55      1.39 o
   2   7   4        1.17        2.14      1.02 o
  -2   8   4       22.16       26.44      1.26 o
  -1   8   4       46.26       45.74      1.75 o
   0   8   4        4.20        4.35      1.00 o
   1   8   4        4.65        3.99      1.15 o
  -2  -9   5        2.11        2.44      0.77 o
  -1  -9   5        5.43        4.90      0.70 o
   0  -9   5        5.31        5.60      0.63 o
   1  -9   5        0.02       -0.30      0.60 o
   2  -9   5        2.75        2.84      0.64 o
  -3  -8   5        0.38        0.19      0.66 o
  -2  -8   5        2.64        2.50      0.51 o
  -1  -8   5       19.00       17.04      0.79 o
   0  -8   5       25.18       22.80      0.80 o
   1  -8   5        0.23       -0.03      0.41 o
   2  -8   5        0.00       -0.45      0.45 o
   3  -8   5       11.55       10.13      0.61 o
  -4  -7   5        2.42        2.98      0.67 o
  -3  -7   5        6.58        4.72      0.44 o
  -2  -7   5       35.62       32.55      0.80 o
  -1  -7   5       24.17       22.72      0.64 o
   0  -7   5       20.49       20.80      0.56 o
   1  -7   5        0.35        0.31      0.35 o
   2  -7   5       12.78       12.44      0.46 o
   3  -7   5      193.62      192.03      2.47 o
   4  -7   5       37.23       38.49      1.03 o
  -5  -6   5        1.69        0.79      0.83 o
  -4  -6   5       15.26       17.47      0.62 o
  -3  -6   5       58.41       54.16      0.76 o
  -2  -6   5       92.68       85.48      0.93 o
  -1  -6   5      142.22      150.18      1.19 o
   0  -6   5        5.67        5.10      0.38 o
   1  -6   5       48.75       48.70      0.68 o
   2  -6   5      245.28      254.27      2.20 o
   3  -6   5        5.28        4.27      0.32 o
   4  -6   5       35.33       33.96      0.90 o
  -5  -5   5        0.03       -0.24      0.68 o
  -4  -5   5        5.77        7.39      0.34 o
  -3  -5   5      132.45      134.34      0.99 o
  -2  -5   5       83.88       80.74      0.72 o
  -1  -5   5       57.55       56.93      0.64 o
   0  -5   5       15.91       16.55      0.40 o
   1  -5   5        1.04        1.08      0.24 o
   2  -5   5       15.20       13.46      0.34 o
   3  -5   5      147.61      150.40      1.27 o
   4  -5   5      109.93      110.85      1.29 o
   5  -5   5       17.80       18.30      0.72 o
  -5  -4   5       11.01       11.22      0.45 o
  -4  -4   5       80.90       83.22      0.74 o
  -3  -4   5      176.02      170.09      1.05 o
  -2  -4   5      912.73      925.00      3.27 o
  -1  -4   5       13.38       10.93      0.25 o
   0  -4   5        8.51        9.31      0.25 o
   1  -4   5       55.26       53.59      0.54 o
   2  -4   5       20.05       18.78      0.36 o
   3  -4   5      235.51      244.32      1.30 o
   4  -4   5       28.59       30.08      0.71 o
   5  -4   5        1.42        1.45      0.50 o
  -6  -3   5        4.72        7.62      0.98 o
  -5  -3   5        7.44        7.77      0.36 o
  -4  -3   5      369.91      390.15      1.65 o
  -3  -3   5      296.02      295.52      1.20 o
  -2  -3   5       52.23       57.26      0.34 o
  -1  -3   5       10.94        9.35      0.25 o
   0  -3   5        7.96        8.02      0.23 o
   1  -3   5        4.32        3.31      0.20 o
   2  -3   5        0.13        0.40      0.15 o
   3  -3   5        8.76        6.15      0.22 o
   4  -3   5        3.76        2.77      0.22 o
   5  -3   5        0.03       -0.28      0.61 o
  -6  -2   5        1.42        1.77      1.06 o
  -5  -2   5       60.67       60.56      0.67 o
  -4  -2   5        0.25        0.11      0.17 o
  -3  -2   5      125.24      129.92      0.60 o
  -2  -2   5      435.50      470.90      1.81 o
  -1  -2   5     1058.57     1055.16      3.89 o
   0  -2   5       14.47       14.72      0.23 o
   1  -2   5      878.00      882.49      4.04 o
   2  -2   5       23.12       33.64      0.34 o
   3  -2   5       40.27       36.94      0.46 o
   4  -2   5       63.73       65.24      0.78 o
   5  -2   5        0.01       -0.18      0.63 o
  -6  -1   5        1.22        1.57      0.78 o
  -5  -1   5        6.01        4.83      0.34 o
  -4  -1   5       18.18       18.50      0.30 o
  -3  -1   5      767.62      841.83      3.06 o
  -2  -1   5      247.99      259.24      0.94 o
  -1  -1   5      302.26      313.97      1.18 o
   0  -1   5      124.97      124.38      0.57 o
   1  -1   5       80.21       89.23      0.49 o
   2  -1   5      405.00      448.41      2.28 o
   3  -1   5       22.10       22.27      0.31 o
   4  -1   5        1.65        1.77      0.19 o
   5  -1   5        0.05        0.00      0.82 o
  -6   0   5        3.58        2.64      0.61 o
  -5   0   5        9.52        8.68      0.38 o
  -4   0   5        0.09       -0.04      0.21 o
  -3   0   5       38.03       43.49      0.36 o
  -2   0   5       37.70       45.42      0.32 o
  -1   0   5      520.26      519.88      2.22 o
   0   0   5        0.02        0.08      0.11 o
   1   0   5      626.65      635.82      1.91 o
   2   0   5      244.42      266.68      0.69 o
   3   0   5       20.33       19.57      0.39 o
   4   0   5      123.74      125.63      1.35 o
   5   0   5        0.17        0.68      0.90 o
  -6   1   5        0.27        0.32      0.65 o
  -5   1   5        1.08        1.79      0.33 o
  -4   1   5       26.27       22.12      0.45 o
  -3   1   5       45.92       36.18      0.43 o
  -2   1   5       76.55       65.82      0.54 o
  -1   1   5       95.19       87.96      0.93 o
   0   1   5      531.55      522.86      2.34 o
   1   1   5      491.17      535.18      1.64 o
   2   1   5      284.79      281.61      1.57 o
   3   1   5        1.42        1.36      0.16 o
   4   1   5        1.92        1.82      0.34 o
   5   1   5        0.50       -0.74      0.89 o
  -6   2   5        0.00        0.30      0.72 o
  -5   2   5       72.18       68.16      1.01 o
  -4   2   5       26.70       24.98      0.47 o
  -3   2   5       15.59       14.47      0.32 o
  -2   2   5        1.47        1.05      0.19 o
  -1   2   5       11.48       11.22      0.25 o
   0   2   5      712.05      818.66      3.86 o
   1   2   5       75.79       69.65      0.50 o
   2   2   5      231.67      227.66      1.22 o
   3   2   5      120.64      122.62      1.15 o
   4   2   5       49.34       50.32      1.16 o
   5   2   5        2.64        5.30      0.94 o
  -6   3   5        0.03        0.13      0.85 o
  -5   3   5       26.18       25.40      0.82 o
  -4   3   5        0.50        1.09      0.29 o
  -3   3   5       31.88       31.36      0.59 o
  -2   3   5      185.97      182.69      1.91 o
  -1   3   5       54.96       47.62      0.59 o
   0   3   5      162.46      157.66      0.93 o
   1   3   5       77.13       65.51      0.75 o
   2   3   5      666.66      671.95      5.31 o
   3   3   5      333.75      348.17      3.53 o
   4   3   5        6.20        6.72      0.67 o
   5   3   5       19.51       20.61      1.56 o
  -5   4   5       21.47       25.26      0.97 o
  -4   4   5       12.56       11.22      0.61 o
  -3   4   5      114.97      116.54      1.61 o
  -2   4   5       15.92       15.24      0.83 o
  -1   4   5        0.03        0.19      0.25 o
   0   4   5       52.56       50.69      0.78 o
   1   4   5      332.27      345.45      1.91 o
   2   4   5      400.29      414.68      4.96 o
   3   4   5       37.75       37.51      1.49 o
   4   4   5        1.91        2.95      0.94 o
  -5   5   5        0.00       -0.03      0.85 o
  -4   5   5       32.76       37.43      1.01 o
  -3   5   5      116.28      115.54      3.11 o
  -2   5   5        4.09        3.28      0.77 o
  -1   5   5        9.58        8.85      0.49 o
   0   5   5       13.66       12.25      0.58 o
   1   5   5       19.90       18.45      0.61 o
   2   5   5       38.12       37.69      1.08 o
   3   5   5        0.35        0.50      0.86 o
   4   5   5        7.98        9.60      1.19 o
  -4   6   5       26.63       27.96      1.16 o
  -3   6   5       70.04       77.93      2.29 o
  -2   6   5       22.89       21.03      1.28 o
  -1   6   5       59.75       60.89      1.85 o
   0   6   5        0.32        0.14      0.64 o
   1   6   5       12.39       12.40      0.74 o
   2   6   5       13.83       14.24      1.50 o
   3   6   5        9.91       10.82      1.13 o
  -3   7   5        6.26        6.92      1.21 o
  -2   7   5        0.15        0.14      0.82 o
  -1   7   5        9.92        8.74      0.93 o
   0   7   5        1.20        1.39      0.79 o
   1   7   5        0.00        0.52      0.99 o
   2   7   5       31.35       36.63      2.25 o
  -2  -9   6        0.01       -0.07      0.79 o
  -1  -9   6        4.43        3.62      0.71 o
   0  -9   6        2.10        3.17      0.65 o
   1  -9   6       16.79       17.22      0.72 o
   2  -9   6       16.49       19.96      0.93 o
  -3  -8   6       12.07        9.77      0.62 o
  -2  -8   6       17.62       15.05      0.65 o
  -1  -8   6        0.12       -0.03      0.46 o
   0  -8   6       67.46       64.56      1.16 o
   1  -8   6       34.09       33.98      0.80 o
   2  -8   6       44.39       40.88      0.87 o
   3  -8   6        0.46        0.35      0.60 o
  -4  -7   6       28.32       29.47      0.81 o
  -3  -7   6       49.06       43.05      0.85 o
  -2  -7   6        0.13        0.08      0.42 o
  -1  -7   6        0.08        0.54      0.36 o
   0  -7   6        0.87        0.96      0.32 o
   1  -7   6       52.21       53.71      0.76 o
   2  -7   6        2.62        1.78      0.37 o
   3  -7   6       44.34       42.15      0.85 o
   4  -7   6        0.34        0.25      0.66 o
  -5  -6   6       23.54       26.33      1.18 o
  -4  -6   6        1.17        0.87      0.51 o
  -3  -6   6       14.29       13.31      0.52 o
  -2  -6   6       16.96       16.75      0.54 o
  -1  -6   6        7.67        7.27      0.37 o
   0  -6   6       35.98       33.24      0.48 o
   1  -6   6       14.68       14.70      0.34 o
   2  -6   6      222.30      235.25      2.08 o
   3  -6   6        0.63        0.91      0.34 o
   4  -6   6        2.45        2.24      0.53 o
  -5  -5   6       31.18       34.57      1.01 o
  -4  -5   6       37.25       35.42      0.56 o
  -3  -5   6       33.50       27.06      0.59 o
  -2  -5   6       13.93       12.33      0.34 o
  -1  -5   6       27.14       24.26      0.51 o
   0  -5   6        2.02        1.75      0.17 o
   1  -5   6       10.65       10.44      0.33 o
   2  -5   6       18.46       17.97      0.45 o
   3  -5   6        8.00        7.74      0.35 o
   4  -5   6        6.03        5.09      0.46 o
   5  -5   6        9.92        9.96      0.68 o
  -5  -4   6       68.94       63.99      0.89 o
  -4  -4   6       13.18       12.22      0.34 o
  -3  -4   6       51.00       52.81      0.62 o
  -2  -4   6        1.11        1.51      0.34 o
  -1  -4   6      171.30      178.99      1.15 o
   0  -4   6     1356.52     1369.63      6.97 o
   1  -4   6        7.23       10.16      0.34 o
   2  -4   6       83.23       84.61      0.86 o
   3  -4   6        9.10        9.21      0.30 o
   4  -4   6        0.86        0.60      0.34 o
   5  -4   6       11.90       14.81      0.76 o
  -6  -3   6        0.32       -0.16      0.82 o
  -5  -3   6       22.66       23.25      0.52 o
  -4  -3   6      184.53      190.65      1.13 o
  -3  -3   6        3.99        3.65      0.14 o
  -2  -3   6      144.18      145.79      0.86 o
  -1  -3   6      515.11      531.41      3.65 o
   0  -3   6       41.93       40.35      0.44 o
   1  -3   6      252.96      282.74      1.56 o
   2  -3   6       55.83       58.56      0.65 o
   3  -3   6        2.41        2.68      0.18 o
   4  -3   6        4.33        4.40      0.37 o
   5  -3   6       28.75       31.06      1.07 o
  -6  -2   6        0.49        0.69      0.82 o
  -5  -2   6        5.02        5.32      0.32 o
  -4  -2   6        3.27        3.56      0.24 o
  -3  -2   6       28.91       28.35      0.33 o
  -2  -2   6       49.83       62.71      0.42 o
  -1  -2   6       56.77       71.09      0.46 o
   0  -2   6      211.33      200.83      1.05 o
   1  -2   6      185.12      189.08      1.01 o
   2  -2   6      124.06      119.88      0.71 o
   3  -2   6       52.19       47.95      0.66 o
   4  -2   6        7.36        6.73      0.35 o
   5  -2   6       10.75       10.89      0.95 o
  -6  -1   6        0.62        0.75      0.66 o
  -5  -1   6       17.35       18.40      0.46 o
  -4  -1   6        1.44        2.02      0.23 o
  -3  -1   6        6.82        4.74      0.18 o
  -2  -1   6      106.09       89.19      0.50 o
  -1  -1   6        0.25        2.37      0.25 o
   0  -1   6      294.93      289.51      1.07 o
   1  -1   6       10.43        6.98      0.16 o
   2  -1   6        0.67        0.74      0.12 o
   3  -1   6       12.99       11.34      0.26 o
   4  -1   6        5.82        5.85      0.30 o
   5  -1   6        4.59        3.54      0.91 o
  -6   0   6       38.54       39.37      1.04 o
  -5   0   6       44.24       41.04      0.80 o
  -4   0   6       49.87       46.12      0.54 o
  -3   0   6       30.05       31.02      0.36 o
  -2   0   6        5.53        7.36      0.17 o
  -1   0   6      257.32      296.59      1.38 o
   0   0   6     2215.34     2317.47      5.96 o
   1   0   6      146.35      156.69      0.71 o
   2   0   6      200.14      198.06      0.88 o
   3   0   6      110.30      108.90      1.33 o
   4   0   6       11.95       14.62      0.63 o
   5   0   6       69.04       62.84      2.03 o
  -6   1   6       13.25       12.86      0.73 o
  -5   1   6        0.57        0.68      0.40 o
  -4   1   6       21.40       23.69      0.51 o
  -3   1   6        9.06        8.88      0.29 o
  -2   1   6      314.70      313.69      1.73 o
  -1   1   6     1265.21     1334.38      7.05 o
   0   1   6      363.60      369.55      1.71 o
   1   1   6      611.72      616.59      2.66 o
   2   1   6       16.87       15.18      0.27 o
   3   1   6      266.20      265.34      2.73 o
   4   1   6      169.99      161.11      2.17 o
   5   1   6       12.07       11.23      1.08 o
  -6   2   6        0.84       -0.26      0.81 o
  -5   2   6        0.00       -0.20      0.48 o
  -4   2   6       55.70       54.49      0.76 o
  -3   2   6        1.72        1.05      0.34 o
  -2   2   6        2.51        3.12      0.27 o
  -1   2   6      204.43      210.41      1.50 o
   0   2   6      160.80      187.08      0.94 o
   1   2   6        1.06        0.96      0.16 o
   2   2   6        5.16        5.03      0.22 o
   3   2   6       20.93       19.24      0.53 o
   4   2   6        4.69        2.58      0.61 o
   5   2   6        3.36        3.65      1.12 o
  -5   3   6       19.81       20.36      0.77 o
  -4   3   6       15.81       16.74      0.63 o
  -3   3   6       17.89       18.20      0.51 o
  -2   3   6        1.24        0.68      0.19 o
  -1   3   6      111.65      107.26      1.55 o
   0   3   6      220.89      224.29      1.25 o
   1   3   6      308.00      302.32      3.43 o
   2   3   6        3.56        3.75      0.25 o
   3   3   6       47.21       47.01      1.13 o
   4   3   6       63.68       58.54      2.37 o
  -5   4   6        0.88        0.01      0.69 o
  -4   4   6       32.37       33.54      0.93 o
  -3   4   6       20.87       21.52      1.02 o
  -2   4   6      643.91      660.02      4.85 o
  -1   4   6        0.04       -0.30      0.30 o
   0   4   6        4.43        4.37      0.35 o
   1   4   6       23.09       21.41      0.56 o
   2   4   6       74.53       74.43      1.61 o
   3   4   6       46.18       44.66      1.67 o
   4   4   6        0.25       -0.76      1.04 o
  -4   5   6        0.92       -0.25      0.70 o
  -3   5   6      115.55      109.23      3.07 o
  -2   5   6      114.50      118.95      3.78 o
  -1   5   6        5.61        5.18      0.67 o
   0   5   6       22.91       21.38      0.80 o
   1   5   6      138.85      141.93      1.92 o
   2   5   6       10.64       10.82      0.90 o
   3   5   6       77.31       82.03      2.38 o
  -4   6   6        1.16        0.30      0.96 o
  -3   6   6        7.91        8.04      1.02 o
  -2   6   6        8.32       10.53      1.23 o
  -1   6   6      201.51      208.77      7.06 o
   0   6   6       37.44       34.05      1.17 o
   1   6   6       22.34       23.67      0.96 o
   2   6   6        2.45        2.05      1.33 o
  -2   7   6       13.97       14.90      1.24 o
  -1   7   6        0.07        0.07      0.88 o
   0   7   6        0.72        0.82      0.72 o
   1   7   6       14.57       13.92      1.30 o
  -2  -9   7        0.07       -0.23      0.79 o
  -1  -9   7        1.93        1.80      0.63 o
   0  -9   7        5.94        6.81      0.62 o
   1  -9   7        0.92        0.64      0.60 o
  -3  -8   7       29.35       29.51      0.95 o
  -2  -8   7       18.01       14.23      0.67 o
  -1  -8   7        0.33        1.09      0.47 o
   0  -8   7        0.12       -0.27      0.43 o
   1  -8   7        7.17        7.08      0.55 o
   2  -8   7       32.50       32.75      0.79 o
   3  -8   7       13.30       12.77      0.70 o
  -4  -7   7       13.39       15.25      0.67 o
  -3  -7   7       71.25       66.16      1.15 o
  -2  -7   7        5.80        7.55      0.52 o
  -1  -7   7       14.97       15.70      0.60 o
   0  -7   7        6.82        8.01      0.39 o
   1  -7   7        0.00       -0.33      0.33 o
   2  -7   7        7.89        8.63      0.45 o
   3  -7   7       58.31       48.65      1.06 o
   4  -7   7        0.28        0.45      0.71 o
  -5  -6   7        4.98        3.91      0.95 o
  -4  -6   7       16.22       16.49      0.70 o
  -3  -6   7       28.68       30.22      0.77 o
  -2  -6   7      407.55      435.16      2.61 o
  -1  -6   7      100.93      101.73      0.99 o
   0  -6   7        8.77        7.96      0.26 o
   1  -6   7       48.84       48.87      0.71 o
   2  -6   7       22.49       20.02      0.52 o
   3  -6   7       28.83       30.21      0.65 o
   4  -6   7       21.08       24.11      0.80 o
  -5  -5   7        0.79        0.44      0.59 o
  -4  -5   7       74.03       78.34      1.14 o
  -3  -5   7      320.50      332.28      1.49 o
  -2  -5   7       10.07       10.22      0.31 o
  -1  -5   7       12.29       12.40      0.32 o
   0  -5   7        1.82        2.05      0.20 o
   1  -5   7        2.79        2.67      0.26 o
   2  -5   7        5.03        5.09      0.32 o
   3  -5   7       14.56       13.57      0.42 o
   4  -5   7        2.39        3.60      0.47 o
   5  -5   7        1.03        0.82      0.81 o
  -5  -4   7       11.46       11.57      0.54 o
  -4  -4   7        0.23        0.14      0.25 o
  -3  -4   7       77.91       79.43      0.89 o
  -2  -4   7       33.25       35.16      0.59 o
  -1  -4   7      252.10      265.51      1.38 o
   0  -4   7        1.33        1.42      0.18 o
   1  -4   7      171.40      175.42      1.62 o
   2  -4   7        2.45        2.23      0.23 o
   3  -4   7        5.89        5.62      0.29 o
   4  -4   7        9.56       10.71      0.50 o
   5  -4   7        0.16        0.95      0.75 o
  -6  -3   7        0.26        1.00      1.00 o
  -5  -3   7        0.15       -0.06      0.36 o
  -4  -3   7       18.34       16.38      0.38 o
  -3  -3   7       88.32       96.91      0.70 o
  -2  -3   7       59.91       68.77      0.55 o
  -1  -3   7      185.88      196.39      1.35 o
   0  -3   7       18.02       16.94      0.24 o
   1  -3   7       29.47       33.98      0.37 o
   2  -3   7       34.09       35.91      0.43 o
   3  -3   7       14.99       12.39      0.28 o
   4  -3   7        0.05        0.31      0.38 o
   5  -3   7        0.22       -0.24      0.87 o
  -6  -2   7        4.19        4.41      0.68 o
  -5  -2   7       12.36       12.08      0.41 o
  -4  -2   7        7.00        6.44      0.31 o
  -3  -2   7        0.03        0.15      0.16 o
  -2  -2   7       45.10       54.61      0.43 o
  -1  -2   7      311.81      310.83      1.57 o
   0  -2   7        1.82        2.17      0.15 o
   1  -2   7      340.69      335.31      1.81 o
   2  -2   7      290.97      305.51      1.77 o
   3  -2   7       31.89       33.41      0.40 o
   4  -2   7       76.81       76.41      1.22 o
   5  -2   7        0.47        0.89      0.84 o
  -6  -1   7        0.38       -0.08      0.55 o
  -5  -1   7        0.75        0.87      0.32 o
  -4  -1   7       34.57       33.06      0.44 o
  -3  -1   7       83.39       81.00      0.53 o
  -2  -1   7      130.37      120.14      0.56 o
  -1  -1   7       21.08       18.34      0.35 o
   0  -1   7      275.79      270.00      0.86 o
   1  -1   7      337.06      373.54      1.67 o
   2  -1   7      421.11      420.40      2.36 o
   3  -1   7        9.94        6.53      0.23 o
   4  -1   7       24.29       19.58      0.93 o
   5  -1   7        2.66        2.37      1.01 o
  -6   0   7        0.04        0.01      0.63 o
  -5   0   7       45.69       46.08      1.08 o
  -4   0   7        1.07        1.06      0.26 o
  -3   0   7        0.90        0.75      0.12 o
  -2   0   7       19.23       20.13      0.45 o
  -1   0   7        8.97        8.44      0.23 o
   0   0   7      259.34      296.31      1.35 o
   1   0   7       51.77       60.86      0.43 o
   2   0   7       71.00       63.93      0.48 o
   3   0   7      230.08      235.28      2.40 o
   4   0   7       51.09       56.19      1.53 o
   5   0   7        1.02        2.24      1.03 o
  -6   1   7        0.04       -0.64      0.74 o
  -5   1   7       19.91       19.77      0.76 o
  -4   1   7       62.26       60.56      0.92 o
  -3   1   7       13.59       12.87      0.38 o
  -2   1   7      106.43      105.25      1.29 o
  -1   1   7      190.08      180.64      1.20 o
   0   1   7      132.47      127.61      0.84 o
   1   1   7       62.37       54.15      0.46 o
   2   1   7      273.57      279.95      1.79 o
   3   1   7      396.92      401.88      4.34 o
   4   1   7       24.30       25.92      1.03 o
   5   1   7       10.93       10.17      1.15 o
  -6   2   7        2.78        2.50      0.79 o
  -5   2   7       47.18       47.08      1.14 o
  -4   2   7        0.31        0.18      0.40 o
  -3   2   7      348.70      348.62      3.71 o
  -2   2   7       46.69       46.44      0.93 o
  -1   2   7        2.38        1.98      0.29 o
   0   2   7        7.99        7.35      0.25 o
   1   2   7        0.02        0.28      0.21 o
   2   2   7      771.82      780.18      7.08 o
   3   2   7       14.28       15.34      0.56 o
   4   2   7       12.64       12.74      0.83 o
  -5   3   7       22.73       22.31      0.78 o
  -4   3   7        0.33        0.73      0.42 o
  -3   3   7      600.10      638.72      5.03 o
  -2   3   7        2.85        2.37      0.45 o
  -1   3   7       51.19       48.36      0.98 o
   0   3   7       76.35       72.22      1.03 o
   1   3   7        2.57        2.68      0.30 o
   2   3   7      243.30      245.56      2.71 o
   3   3   7        7.24        7.23      0.77 o
   4   3   7       24.60       25.21      1.24 o
  -5   4   7       23.37       26.01      0.95 o
  -4   4   7       55.12       53.33      1.51 o
  -3   4   7       91.22       97.27      2.07 o
  -2   4   7       82.50       81.43      1.52 o
  -1   4   7       61.03       61.29      1.35 o
   0   4   7      136.39      134.55      1.37 o
   1   4   7        0.29        0.61      0.40 o
   2   4   7        5.96        6.25      0.43 o
   3   4   7       31.97       33.86      1.54 o
   4   4   7        3.14        4.55      1.36 o
  -4   5   7      142.95      156.16      2.82 o
  -3   5   7        1.91        1.30      0.80 o
  -2   5   7        2.24        2.41      0.63 o
  -1   5   7        3.18        2.95      0.68 o
   0   5   7        6.55        6.77      0.57 o
   1   5   7        1.97        1.73      0.55 o
   2   5   7       55.21       59.23      1.61 o
   3   5   7       24.85       28.44      1.55 o
  -3   6   7        9.94       13.55      1.26 o
  -2   6   7        4.83        5.24      0.96 o
  -1   6   7        0.87        0.79      0.87 o
   0   6   7        4.53        6.24      0.70 o
   1   6   7       86.47       87.19      1.85 o
   2   6   7        8.38        8.75      1.16 o
  -2   7   7        0.69        0.99      1.23 o
  -1   7   7        3.92        3.48      0.97 o
   0   7   7        0.67        0.86      0.88 o
  -1  -9   8        0.52        0.66      0.61 o
   0  -9   8        0.14       -0.13      0.61 o
   1  -9   8       28.14       28.71      0.95 o
  -3  -8   8        8.79        8.32      0.67 o
  -2  -8   8        1.49        1.97      0.54 o
  -1  -8   8       13.81       16.72      0.65 o
   0  -8   8       27.51       26.62      0.74 o
   1  -8   8       16.45       16.08      0.64 o
   2  -8   8       39.57       37.65      0.90 o
   3  -8   8        0.67        0.57      0.68 o
  -4  -7   8        2.57        1.95      0.67 o
  -3  -7   8       22.17       18.89      0.74 o
  -2  -7   8        1.17        1.03      0.45 o
  -1  -7   8       11.49       10.98      0.49 o
   0  -7   8        0.07        0.16      0.36 o
   1  -7   8        5.11        3.89      0.36 o
   2  -7   8       22.73       24.18      0.58 o
   3  -7   8        3.65        3.95      0.54 o
  -4  -6   8        3.52        3.05      0.51 o
  -3  -6   8       15.04       15.91      0.60 o
  -2  -6   8        0.30        0.14      0.28 o
  -1  -6   8        0.02        0.17      0.28 o
   0  -6   8      384.03      400.13      2.38 o
   1  -6   8       33.06       33.27      0.58 o
   2  -6   8       12.29       11.68      0.44 o
   3  -6   8        1.67        2.12      0.43 o
   4  -6   8        2.63        2.45      0.62 o
  -5  -5   8        5.33        4.08      0.63 o
  -4  -5   8       33.54       32.02      0.87 o
  -3  -5   8        6.93        7.71      0.31 o
  -2  -5   8        6.24        5.79      0.27 o
  -1  -5   8      138.57      142.34      1.51 o
   0  -5   8       16.10       15.24      0.31 o
   1  -5   8       70.33       73.64      0.97 o
   2  -5   8        5.65        5.66      0.31 o
   3  -5   8        2.34        2.44      0.33 o
   4  -5   8        0.12       -0.12      0.52 o
  -5  -4   8        0.88        1.41      0.52 o
  -4  -4   8        0.06       -0.12      0.27 o
  -3  -4   8        9.68        9.26      0.33 o
  -2  -4   8        0.28        0.40      0.20 o
  -1  -4   8        9.43        9.13      0.24 o
   0  -4   8        2.39        0.79      0.17 o
   1  -4   8       67.31       65.03      0.69 o
   2  -4   8       40.58       40.84      0.58 o
   3  -4   8       26.58       26.06      0.48 o
   4  -4   8        8.72        8.89      0.51 o
   5  -4   8        0.26        0.09      0.78 o
  -5  -3   8       39.84       42.21      0.68 o
  -4  -3   8        0.21        0.25      0.27 o
  -3  -3   8       14.28       13.88      0.38 o
  -2  -3   8       55.84       52.81      0.47 o
  -1  -3   8        0.40        1.58      0.18 o
   0  -3   8       81.19       80.96      0.73 o
   1  -3   8        0.70        0.66      0.14 o
   2  -3   8        1.70        1.44      0.20 o
   3  -3   8        5.54        5.28      0.25 o
   4  -3   8        5.27        5.19      0.42 o
   5  -3   8        4.22        4.20      0.86 o
  -6  -2   8       48.63       56.08      1.04 o
  -5  -2   8        8.79        7.43      0.36 o
  -4  -2   8       15.69       14.85      0.37 o
  -3  -2   8       15.18       15.73      0.30 o
  -2  -2   8       23.22       24.70      0.32 o
  -1  -2   8       63.52       63.58      0.49 o
   0  -2   8      376.39      395.22      1.97 o
   1  -2   8      146.40      148.10      1.03 o
   2  -2   8      141.76      142.07      1.24 o
   3  -2   8       36.21       34.45      0.47 o
   4  -2   8       17.41       19.60      0.92 o
   5  -2   8       76.04       64.77      2.18 o
  -6  -1   8        4.05        3.75      0.63 o
  -5  -1   8        1.76        2.04      0.35 o
  -4  -1   8        3.30        3.68      0.18 o
  -3  -1   8       10.84        8.69      0.23 o
  -2  -1   8      107.94      106.62      0.61 o
  -1  -1   8      615.94      673.95      3.22 o
   0  -1   8      341.64      343.84      1.57 o
   1  -1   8      315.61      329.65      1.58 o
   2  -1   8        6.97        5.84      0.20 o
   3  -1   8       75.00       77.81      0.92 o
   4  -1   8      251.27      236.47      6.37 o
   5  -1   8        7.75        9.83      1.34 o
  -6   0   8        4.30        4.29      0.63 o
  -5   0   8       12.13       10.08      0.48 o
  -4   0   8       77.02       77.08      0.81 o
  -3   0   8        0.18        0.16      0.18 o
  -2   0   8       32.98       36.30      0.51 o
  -1   0   8       26.46       27.09      0.43 o
   0   0   8        0.24        1.75      0.16 o
   1   0   8       85.79       81.84      0.64 o
   2   0   8       80.58       80.31      0.75 o
   3   0   8       35.92       34.06      0.67 o
   4   0   8       17.48       15.77      0.88 o
   5   0   8        0.41        3.58      1.20 o
  -6   1   8        0.95        1.97      0.74 o
  -5   1   8       22.01       21.06      0.81 o
  -4   1   8       47.74       50.63      0.79 o
  -3   1   8        8.68        8.86      0.39 o
  -2   1   8      212.28      207.94      1.35 o
  -1   1   8      144.88      134.45      1.37 o
   0   1   8      185.47      187.29      1.30 o
   1   1   8      559.68      555.96      3.87 o
   2   1   8        0.56        0.48      0.22 o
   3   1   8       18.11       17.56      0.53 o
   4   1   8        5.39        5.60      0.71 o
  -5   2   8        0.03        0.33      0.59 o
  -4   2   8       17.93       17.86      0.67 o
  -3   2   8        7.53        6.71      0.62 o
  -2   2   8      990.09     1008.67      9.68 o
  -1   2   8      265.56      266.51      2.71 o
   0   2   8        4.45        4.18      0.35 o
   1   2   8        9.36        8.52      0.31 o
   2   2   8       61.50       63.83      0.73 o
   3   2   8        0.11        0.04      0.53 o
   4   2   8        1.23        0.37      0.76 o
  -5   3   8        2.45        1.82      0.58 o
  -4   3   8        1.10        1.70      0.51 o
  -3   3   8      296.15      297.15      5.57 o
  -2   3   8       18.99       17.35      0.55 o
  -1   3   8       15.46       15.22      0.46 o
   0   3   8       41.59       41.44      0.75 o
   1   3   8      192.16      192.09      1.75 o
   2   3   8        8.34        8.15      0.46 o
   3   3   8      180.33      188.23      6.64 o
   4   3   8        0.08       -0.75      0.99 o
  -4   4   8        0.63        1.93      0.70 o
  -3   4   8       14.96       14.23      0.98 o
  -2   4   8        1.26        0.76      0.59 o
  -1   4   8      202.78      203.51      2.76 o
   0   4   8      148.36      136.13      1.97 o
   1   4   8       31.95       29.87      0.88 o
   2   4   8       21.25       22.89      0.97 o
   3   4   8        6.78        6.24      1.23 o
  -4   5   8       20.05       20.45      1.16 o
  -3   5   8        0.33       -0.46      0.85 o
  -2   5   8       14.69       12.54      0.95 o
  -1   5   8       14.92       12.01      0.81 o
   0   5   8       11.34       10.13      0.74 o
   1   5   8       37.37       35.98      1.12 o
   2   5   8        1.98        3.57      1.20 o
  -3   6   8        9.73       10.05      1.15 o
  -2   6   8        2.70        5.23      1.04 o
  -1   6   8       16.39       18.41      1.11 o
   0   6   8       21.96       23.06      1.35 o
   1   6   8       25.66       29.20      1.50 o
  -1  -9   9       17.48       19.57      0.78 o
   0  -9   9        1.78        1.64      0.65 o
   1  -9   9        0.00        0.48      0.74 o
  -3  -8   9        0.64        0.61      0.70 o
  -2  -8   9       75.63       79.24      1.36 o
  -1  -8   9       87.04       90.07      1.32 o
   0  -8   9        0.67        0.44      0.46 o
   1  -8   9       12.02       12.95      0.62 o
   2  -8   9        1.22        0.10      0.58 o
  -4  -7   9        1.56        2.34      0.70 o
  -3  -7   9       70.31       65.99      1.21 o
  -2  -7   9       66.31       66.39      1.18 o
  -1  -7   9        5.21        4.75      0.36 o
   0  -7   9        0.05       -0.35      0.36 o
   1  -7   9        0.27        0.13      0.35 o
   2  -7   9        8.01        8.17      0.42 o
   3  -7   9        0.01        0.09      0.56 o
  -4  -6   9        1.14        1.38      0.50 o
  -3  -6   9       16.54       15.02      0.56 o
  -2  -6   9        0.40        0.50      0.32 o
  -1  -6   9       15.68       15.75      0.42 o
   0  -6   9        6.82        7.15      0.33 o
   1  -6   9       11.71       11.87      0.40 o
   2  -6   9        1.00        1.27      0.35 o
   3  -6   9        3.43        3.92      0.50 o
   4  -6   9        0.24        0.49      0.70 o
  -5  -5   9        1.13        0.85      0.68 o
  -4  -5   9        0.10        0.10      0.46 o
  -3  -5   9        5.71        5.83      0.43 o
  -2  -5   9        0.34        0.88      0.28 o
  -1  -5   9       50.99       52.98      0.82 o
   0  -5   9        1.47        1.36      0.20 o
   1  -5   9        5.14        6.17      0.31 o
   2  -5   9        0.33        0.38      0.29 o
   3  -5   9       24.87       20.90      0.62 o
   4  -5   9        0.80        1.27      0.59 o
  -5  -4   9       12.33       13.39      0.59 o
  -4  -4   9        0.22        0.04      0.30 o
  -3  -4   9       12.74       11.11      0.34 o
  -2  -4   9        7.32        6.56      0.24 o
  -1  -4   9       75.43       74.17      0.95 o
   0  -4   9        0.63        0.96      0.19 o
   1  -4   9       76.31       76.79      0.89 o
   2  -4   9      127.19      124.91      1.36 o
   3  -4   9       32.87       32.56      0.59 o
   4  -4   9       34.21       33.56      0.81 o
  -5  -3   9        0.54        0.40      0.39 o
  -4  -3   9       11.29       11.82      0.43 o
  -3  -3   9       16.36       16.64      0.41 o
  -2  -3   9      145.98      143.08      1.01 o
  -1  -3   9        9.12        7.94      0.26 o
   0  -3   9       64.68       66.60      0.69 o
   1  -3   9       71.53       73.48      0.66 o
   2  -3   9      215.11      226.24      1.82 o
   3  -3   9       68.01       62.17      0.81 o
   4  -3   9       20.23       17.03      0.77 o
  -5  -2   9       11.74       12.36      0.45 o
  -4  -2   9        0.19        0.05      0.25 o
  -3  -2   9        8.56       11.27      0.26 o
  -2  -2   9      114.26      119.51      0.66 o
  -1  -2   9        6.35        4.54      0.19 o
   0  -2   9        8.91        9.95      0.28 o
   1  -2   9       11.54       12.45      0.30 o
   2  -2   9        9.85        9.67      0.27 o
   3  -2   9      160.83      163.33      2.09 o
   4  -2   9       39.82       44.64      1.81 o
  -6  -1   9        0.16       -0.07      0.74 o
  -5  -1   9        5.27        5.12      0.39 o
  -4  -1   9      134.96      132.93      0.91 o
  -3  -1   9       64.13       59.31      0.70 o
  -2  -1   9        9.55        8.30      0.26 o
  -1  -1   9      160.12      152.50      0.99 o
   0  -1   9      135.85      133.29      0.77 o
   1  -1   9       66.87       60.68      0.53 o
   2  -1   9       60.15       58.11      0.54 o
   3  -1   9      105.83      111.17      1.71 o
   4  -1   9       41.81       41.64      1.38 o
  -5   0   9       78.09       71.95      1.07 o
  -4   0   9        2.22        3.29      0.34 o
  -3   0   9      384.36      403.83      2.56 o
  -2   0   9       11.75       10.30      0.39 o
  -1   0   9        0.58        0.67      0.19 o
   0   0   9       80.23       77.97      0.76 o
   1   0   9      210.25      200.00      1.59 o
   2   0   9      314.49      327.18      2.03 o
   3   0   9        0.96        0.94      0.33 o
   4   0   9       22.04       21.39      1.28 o
  -5   1   9       20.76       17.80      0.70 o
  -4   1   9      106.81      104.63      1.91 o
  -3   1   9      679.18      727.39      5.09 o
  -2   1   9       33.45       34.00      0.66 o
  -1   1   9       31.07       25.56      0.51 o
   0   1   9      122.62      118.59      1.43 o
   1   1   9        5.15        5.96      0.30 o
   2   1   9      569.66      578.36      5.73 o
   3   1   9        0.29        0.03      0.42 o
   4   1   9       18.82       19.77      1.26 o
  -5   2   9        6.68        8.47      0.67 o
  -4   2   9       79.20       78.07      1.43 o
  -3   2   9       71.66       69.79      2.54 o
  -2   2   9       98.80       97.93      1.23 o
  -1   2   9       16.15       14.68      0.56 o
   0   2   9      201.64      191.50      2.00 o
   1   2   9      150.17      143.69      2.46 o
   2   2   9       25.84       25.04      0.67 o
   3   2   9       12.76       12.64      0.94 o
   4   2   9        1.31        2.24      1.14 o
  -5   3   9        1.76        2.71      0.73 o
  -4   3   9       53.70       50.47      1.51 o
  -3   3   9       42.61       39.18      1.43 o
  -2   3   9        4.13        4.39      0.55 o
  -1   3   9       13.17       12.41      0.58 o
   0   3   9        6.36        6.25      0.49 o
   1   3   9        2.79        1.93      0.38 o
   2   3   9       32.83       33.20      0.84 o
   3   3   9       40.98       40.67      1.56 o
  -4   4   9        1.14        2.12      0.73 o
  -3   4   9       37.60       39.97      1.50 o
  -2   4   9       17.64       18.04      0.92 o
  -1   4   9       12.45       12.63      0.80 o
   0   4   9        0.54       -0.05      0.52 o
   1   4   9       69.52       67.41      1.40 o
   2   4   9       45.39       44.76      2.07 o
   3   4   9        6.54        5.75      1.47 o
  -3   5   9        0.18       -0.10      0.91 o
  -2   5   9        4.46        3.30      0.73 o
  -1   5   9       19.17       15.74      0.95 o
   0   5   9        0.58        1.53      0.71 o
   1   5   9       12.28       11.99      0.75 o
   2   5   9       15.32       17.43      2.57 o
  -2   6   9       12.38       12.08      1.08 o
  -1   6   9       20.45       17.82      1.19 o
   0   6   9       62.09       60.73      1.89 o
   0  -9  10        0.27        0.68      0.65 o
  -2  -8  10        0.31        0.13      0.60 o
  -1  -8  10        7.97        7.13      0.57 o
   0  -8  10       31.09       28.31      0.88 o
   1  -8  10       30.34       30.42      0.75 o
   2  -8  10        7.82        9.13      0.59 o
  -3  -7  10        0.84        1.18      0.54 o
  -2  -7  10        0.12        0.09      0.44 o
  -1  -7  10       14.85       13.41      0.61 o
   0  -7  10        3.82        3.80      0.39 o
   1  -7  10       15.92       14.74      0.53 o
   2  -7  10        0.32        0.01      0.44 o
   3  -7  10        0.90        0.82      0.64 o
  -4  -6  10        4.50        4.25      0.57 o
  -3  -6  10        0.72        1.38      0.43 o
  -2  -6  10        3.86        3.25      0.38 o
  -1  -6  10        1.95        2.25      0.30 o
   0  -6  10        1.41        1.14      0.27 o
   1  -6  10        5.25        6.31      0.36 o
   2  -6  10        5.88        5.76      0.39 o
   3  -6  10        6.17        7.22      0.50 o
  -5  -5  10       36.71       38.32      1.09 o
  -4  -5  10        0.35        0.42      0.49 o
  -3  -5  10       12.57       12.73      0.56 o
  -2  -5  10       12.24       11.27      0.44 o
  -1  -5  10        1.08        0.73      0.24 o
   0  -5  10       10.40        9.82      0.31 o
   1  -5  10        0.11        0.16      0.27 o
   2  -5  10        0.01       -0.33      0.33 o
   3  -5  10        0.44        0.41      0.41 o
   4  -5  10        0.14       -0.07      0.63 o
  -5  -4  10        0.16        0.99      0.55 o
  -4  -4  10        8.02        8.66      0.43 o
  -3  -4  10       12.25       12.12      0.37 o
  -2  -4  10        3.76        3.31      0.22 o
  -1  -4  10        0.64        0.60      0.22 o
   0  -4  10       56.37       55.50      0.94 o
   1  -4  10       26.86       26.00      0.49 o
   2  -4  10       90.89       91.09      1.00 o
   3  -4  10        2.15        2.95      0.40 o
   4  -4  10        4.61        4.87      0.77 o
  -5  -3  10        6.07        7.09      0.49 o
  -4  -3  10        0.06        0.12      0.33 o
  -3  -3  10        5.08        4.77      0.28 o
  -2  -3  10       33.17       29.61      0.43 o
  -1  -3  10      118.13      123.15      0.96 o
   0  -3  10      136.61      136.92      0.92 o
   1  -3  10       72.32       72.13      0.80 o
   2  -3  10        2.36        2.06      0.26 o
   3  -3  10        2.79        3.20      0.35 o
   4  -3  10       74.32       65.85      1.53 o
  -5  -2  10       39.25       34.35      0.80 o
  -4  -2  10       46.35       49.04      0.70 o
  -3  -2  10        0.21        0.25      0.20 o
  -2  -2  10       78.87       79.58      0.65 o
  -1  -2  10       18.90       18.32      0.31 o
   0  -2  10      262.04      258.86      1.50 o
   1  -2  10       77.63       78.10      0.85 o
   2  -2  10       79.19       79.73      0.90 o
   3  -2  10        3.67        3.84      0.38 o
   4  -2  10       21.23       22.66      1.06 o
  -5  -1  10        0.10       -0.15      0.46 o
  -4  -1  10       81.40       86.92      0.99 o
  -3  -1  10        1.50        1.14      0.21 o
  -2  -1  10      234.95      237.24      1.68 o
  -1  -1  10      351.89      347.67      2.73 o
   0  -1  10       65.54       62.71      0.68 o
   1  -1  10      545.56      554.16      3.88 o
   2  -1  10        2.72        2.26      0.25 o
   3  -1  10        6.50        6.09      0.36 o
   4  -1  10       23.31       20.82      1.10 o
  -5   0  10       14.89       14.14      0.66 o
  -4   0  10        1.59        1.86      0.36 o
  -3   0  10        0.14        0.35      0.32 o
  -2   0  10      517.51      532.66      4.27 o
  -1   0  10      672.46      678.30      5.16 o
   0   0  10       37.05       34.68      0.56 o
   1   0  10       12.93       11.13      0.39 o
   2   0  10        8.16        8.76      0.34 o
   3   0  10       15.16       17.85      0.71 o
   4   0  10        0.32        0.21      0.99 o
  -5   1  10        0.02        0.31      0.60 o
  -4   1  10        3.37        4.29      0.46 o
  -3   1  10      144.00      144.42      1.42 o
  -2   1  10       44.20       42.62      0.91 o
  -1   1  10        3.89        3.14      0.30 o
   0   1  10       89.98       85.86      1.21 o
   1   1  10      132.71      132.76      1.60 o
   2   1  10        3.46        4.27      0.35 o
   3   1  10       92.36       94.38      1.98 o
   4   1  10       29.36       28.77      1.77 o
  -5   2  10        4.02        4.50      0.70 o
  -4   2  10       18.09       21.31      0.77 o
  -3   2  10        7.40        7.02      0.61 o
  -2   2  10        3.67        3.12      0.45 o
  -1   2  10       41.86       44.62      2.07 o
   0   2  10      181.18      158.62      1.69 o
   1   2  10       49.68       49.06      0.94 o
   2   2  10        6.95        6.35      0.47 o
   3   2  10        1.06        0.68      0.89 o
  -4   3  10        8.19        8.56      0.65 o
  -3   3  10        2.96        3.55      0.61 o
  -2   3  10       11.92       11.94      0.76 o
  -1   3  10       49.85       36.38      1.09 o
   0   3  10       25.09       21.04      0.83 o
   1   3  10       77.60       74.81      1.42 o
   2   3  10        7.87        9.71      0.74 o
   3   3  10       46.14       53.65      2.07 o
  -4   4  10        8.68       11.77      0.89 o
  -3   4  10       17.69       17.14      0.97 o
  -2   4  10       22.05       23.50      1.00 o
  -1   4  10       69.83       68.75      1.87 o
   0   4  10       21.28       22.46      0.92 o
   1   4  10       58.39       58.60      1.23 o
   2   4  10       44.25       49.57      1.87 o
  -3   5  10        7.78        9.43      1.46 o
  -2   5  10        2.99        4.34      0.83 o
  -1   5  10        0.07        0.27      0.79 o
   0   5  10        4.33        4.98      0.76 o
   1   5  10        1.42        1.54      1.07 o
  -2  -8  11        0.71        1.35      0.66 o
  -1  -8  11        0.19       -0.04      0.55 o
   0  -8  11        1.87        1.61      0.55 o
   1  -8  11        0.21        0.13      0.59 o
  -3  -7  11        4.76        5.38      0.56 o
  -2  -7  11        1.45        0.84      0.51 o
  -1  -7  11        6.71        7.07      0.53 o
   0  -7  11        0.10       -0.02      0.45 o
   1  -7  11        1.23        0.84      0.44 o
   2  -7  11        0.04        0.11      0.51 o
  -4  -6  11        3.13        3.17      0.61 o
  -3  -6  11        3.36        2.38      0.49 o
  -2  -6  11        0.04       -0.02      0.39 o
  -1  -6  11       15.53       14.26      0.57 o
   0  -6  11        0.88        1.25      0.34 o
   1  -6  11       17.75       16.51      0.51 o
   2  -6  11       27.07       28.28      0.72 o
   3  -6  11       17.15       17.17      0.68 o
  -4  -5  11        1.83        2.23      0.55 o
  -3  -5  11        0.90        0.32      0.46 o
  -2  -5  11       37.00       36.55      0.70 o
  -1  -5  11        5.34        5.45      0.36 o
   0  -5  11       11.01       10.15      0.49 o
   1  -5  11        7.12        7.58      0.39 o
   2  -5  11       20.74       20.01      0.59 o
   3  -5  11       54.45       49.30      0.99 o
  -5  -4  11        2.57        1.98      0.59 o
  -4  -4  11        4.72        3.86      0.41 o
  -3  -4  11       12.25       13.88      0.41 o
  -2  -4  11       67.93       68.13      1.07 o
  -1  -4  11       18.28       16.91      0.43 o
   0  -4  11        0.40        0.32      0.18 o
   1  -4  11       18.00       16.92      0.45 o
   2  -4  11       28.06       25.87      0.60 o
   3  -4  11       36.84       32.52      0.91 o
   4  -4  11       26.81       32.84      1.71 o
  -5  -3  11        1.04        1.05      0.55 o
  -4  -3  11       58.56       55.87      0.80 o
  -3  -3  11      151.41      149.33      1.14 o
  -2  -3  11        8.11        7.17      0.33 o
  -1  -3  11       19.44       18.63      0.54 o
   0  -3  11      109.62      109.73      1.45 o
   1  -3  11       60.13       59.62      0.76 o
   2  -3  11       43.17       41.89      0.70 o
   3  -3  11        2.64        4.08      0.46 o
   4  -3  11       11.34       10.88      0.85 o
  -5  -2  11       45.36       40.02      0.89 o
  -4  -2  11        0.01        0.38      0.37 o
  -3  -2  11      170.95      174.30      1.44 o
  -2  -2  11        0.71        0.90      0.15 o
  -1  -2  11        0.02        0.00      0.19 o
   0  -2  11      126.03      129.13      1.12 o
   1  -2  11       79.50       79.47      0.86 o
   2  -2  11        8.80        8.69      0.42 o
   3  -2  11        2.01        1.77      0.43 o
   4  -2  11        6.66        6.70      0.95 o
  -5  -1  11        0.02        0.19      0.59 o
  -4  -1  11      165.74      167.12      2.01 o
  -3  -1  11      153.66      165.40      1.98 o
  -2  -1  11      112.79      114.72      1.10 o
  -1  -1  11       19.31       17.09      0.44 o
   0  -1  11       44.97       44.12      0.62 o
   1  -1  11       16.11       16.07      0.46 o
   2  -1  11      364.38      373.13      2.90 o
   3  -1  11       26.23       27.23      1.38 o
   4  -1  11        6.84        7.10      1.13 o
  -5   0  11        0.26        1.04      0.66 o
  -4   0  11       48.94       50.03      0.97 o
  -3   0  11       52.15       51.48      1.09 o
  -2   0  11       43.33       41.68      0.87 o
  -1   0  11        1.51        1.21      0.28 o
   0   0  11       25.39       24.75      0.52 o
   1   0  11      266.54      265.84      2.26 o
   2   0  11        1.43        1.36      0.35 o
   3   0  11        1.16        1.66      0.58 o
   4   0  11        0.03        1.15      1.15 o
  -5   1  11        0.22        0.88      0.74 o
  -4   1  11        2.23        3.13      0.48 o
  -3   1  11       12.15       11.14      0.50 o
  -2   1  11        1.44        1.16      0.37 o
  -1   1  11       63.59       56.99      1.12 o
   0   1  11        8.20        8.81      0.42 o
   1   1  11        0.02        0.41      0.36 o
   2   1  11       16.66       17.37      0.65 o
   3   1  11       13.81       13.63      1.14 o
  -4   2  11        4.66        6.99      0.57 o
  -3   2  11       60.83       60.58      1.79 o
  -2   2  11       39.15       37.46      1.15 o
  -1   2  11       39.84       38.16      1.10 o
   0   2  11        0.26        2.17      0.41 o
   1   2  11        8.57       11.14      0.58 o
   2   2  11       50.65       49.22      1.63 o
   3   2  11       13.49       14.69      1.02 o
  -4   3  11        5.73        6.25      0.69 o
  -3   3  11        3.02        2.33      0.68 o
  -2   3  11        5.76        4.08      0.63 o
  -1   3  11       24.29       18.49      0.90 o
   0   3  11        0.79        0.34      0.60 o
   1   3  11       11.02        9.60      0.67 o
   2   3  11       32.72       35.94      1.69 o
  -3   4  11       47.22       52.80      1.86 o
  -2   4  11       16.52       13.94      0.87 o
  -1   4  11       33.45       33.54      1.18 o
   0   4  11       97.87       88.28      1.73 o
   1   4  11       29.24       32.69      1.37 o
  -1   5  11        6.56        7.28      0.87 o
   0   5  11        6.00        6.90      0.88 o
  -2  -8  12        0.61        1.19      0.72 o
  -1  -8  12        2.54        3.61      0.67 o
   0  -8  12        0.01       -0.17      0.62 o
   1  -8  12        0.17        1.13      0.63 o
  -3  -7  12        5.42        5.79      0.61 o
  -2  -7  12        0.89        0.48      0.51 o
  -1  -7  12        0.53        0.70      0.49 o
   0  -7  12        0.70        1.62      0.51 o
   1  -7  12        1.27        1.33      0.55 o
   2  -7  12        0.70        0.67      0.68 o
  -4  -6  12        9.03        9.23      0.64 o
  -3  -6  12        7.35        7.64      0.57 o
  -2  -6  12        0.47        0.55      0.45 o
  -1  -6  12        3.96        4.93      0.45 o
   0  -6  12       17.48       16.14      0.58 o
   1  -6  12        0.00        0.17      0.47 o
   2  -6  12       36.96       36.88      0.82 o
   3  -6  12        0.10        0.56      0.66 o
  -4  -5  12        1.32        1.79      0.56 o
  -3  -5  12        0.30        0.72      0.45 o
  -2  -5  12       15.62       15.60      0.57 o
  -1  -5  12       21.70       20.78      0.58 o
   0  -5  12       28.38       28.41      0.69 o
   1  -5  12       11.39       12.66      0.54 o
   2  -5  12        0.05       -0.17      0.47 o
   3  -5  12        0.05        0.49      0.64 o
  -4  -4  12        7.85        8.65      0.46 o
  -3  -4  12        0.16        0.32      0.38 o
  -2  -4  12       42.01       41.02      0.70 o
  -1  -4  12        7.80        7.59      0.40 o
   0  -4  12      266.84      282.83      2.23 o
   1  -4  12        0.81        0.85      0.39 o
   2  -4  12       17.59       17.55      0.58 o
   3  -4  12        1.26        1.65      0.60 o
  -5  -3  12       11.70       12.23      0.64 o
  -4  -3  12       43.81       42.37      0.86 o
  -3  -3  12        2.81        2.22      0.34 o
  -2  -3  12       30.54       30.23      0.63 o
  -1  -3  12      328.58      340.70      2.16 o
   0  -3  12       25.91       24.48      0.62 o
   1  -3  12      265.26      280.10      2.65 o
   2  -3  12        2.93        3.18      0.37 o
   3  -3  12       15.24       14.71      0.66 o
  -5  -2  12       25.10       23.32      0.86 o
  -4  -2  12        0.27        0.50      0.47 o
  -3  -2  12        5.59        5.07      0.37 o
  -2  -2  12       94.28       92.93      0.93 o
  -1  -2  12      299.58      311.49      2.36 o
   0  -2  12      269.01      278.70      1.74 o
   1  -2  12       23.84       21.90      0.59 o
   2  -2  12        3.50        4.14      0.40 o
   3  -2  12        1.57        1.94      0.73 o
  -5  -1  12       14.10       16.01      0.73 o
  -4  -1  12        1.07        1.23      0.47 o
  -3  -1  12        8.33        7.48      0.41 o
  -2  -1  12       35.55       31.79      0.68 o
  -1  -1  12       28.68       26.49      0.53 o
   0  -1  12       95.08       95.56      0.97 o
   1  -1  12       61.55       60.65      0.85 o
   2  -1  12        1.99        2.67      0.38 o
   3  -1  12       12.08       11.29      0.78 o
  -5   0  12        0.03        0.30      0.73 o
  -4   0  12       28.46       28.64      0.88 o
  -3   0  12        0.09        0.22      0.35 o
  -2   0  12        3.08        2.37      0.30 o
  -1   0  12        0.64        0.26      0.30 o
   0   0  12       48.25       43.13      0.82 o
   1   0  12       65.54       63.41      0.88 o
   2   0  12        1.32        0.79      0.40 o
   3   0  12        4.82        4.90      0.84 o
  -4   1  12        2.20        2.43      0.59 o
  -3   1  12        3.52        3.70      0.56 o
  -2   1  12       88.90       82.95      1.34 o
  -1   1  12       20.33       13.27      0.51 o
   0   1  12       17.42       15.70      0.53 o
   1   1  12       97.95       94.92      1.67 o
   2   1  12       10.66       10.86      0.58 o
   3   1  12       76.02       88.42      3.55 o
  -4   2  12        4.79        6.00      0.71 o
  -3   2  12        6.98        7.64      0.74 o
  -2   2  12       30.33       32.48      1.13 o
  -1   2  12      137.33      122.81      2.24 o
   0   2  12       19.96       20.88      1.32 o
   1   2  12       69.10       68.77      1.97 o
   2   2  12       36.27       38.00      1.17 o
  -3   3  12       11.94       10.83      0.86 o
  -2   3  12        6.00        6.05      0.70 o
  -1   3  12        0.00       -0.03      0.67 o
   0   3  12        3.46        4.16      0.66 o
   1   3  12       11.39       13.93      0.78 o
   2   3  12        2.34        3.68      1.08 o
  -2   4  12       54.52       74.95      1.83 o
  -1   4  12       26.03       26.79      1.13 o
   0   4  12       44.21       44.22      1.36 o
  -2  -7  13        1.13        1.17      0.54 o
  -1  -7  13        0.62       -0.49      0.55 o
   0  -7  13        1.85        1.69      0.57 o
   1  -7  13        0.70        0.36      0.60 o
  -3  -6  13        2.56        3.00      0.59 o
  -2  -6  13       13.45       14.15      0.66 o
  -1  -6  13       22.79       22.74      0.75 o
   0  -6  13        1.07        0.58      0.47 o
   1  -6  13       25.29       24.86      0.83 o
   2  -6  13        1.78        0.66      0.66 o
  -4  -5  13        3.57        3.58      0.62 o
  -3  -5  13       77.30       74.37      1.54 o
  -2  -5  13       40.28       39.37      0.94 o
  -1  -5  13        1.38        1.21      0.42 o
   0  -5  13       41.87       40.41      0.95 o
   1  -5  13       27.87       26.49      0.78 o
   2  -5  13       46.95       46.91      0.91 o
  -4  -4  13        0.44        0.19      0.55 o
  -3  -4  13       44.80       40.15      0.79 o
  -2  -4  13        0.68        0.89      0.40 o
  -1  -4  13        1.94        1.69      0.38 o
   0  -4  13       32.53       30.77      0.80 o
   1  -4  13        3.00        2.80      0.45 o
   2  -4  13        0.98        1.31      0.44 o
   3  -4  13        3.51        4.45      0.75 o
  -4  -3  13       31.72       26.19      0.79 o
  -3  -3  13        1.84        2.45      0.39 o
  -2  -3  13       39.82       40.05      0.76 o
  -1  -3  13       33.91       34.45      0.72 o
   0  -3  13        1.70        1.99      0.40 o
   1  -3  13       17.76       16.33      0.55 o
   2  -3  13       69.91       69.79      1.04 o
   3  -3  13       34.61       33.71      1.21 o
  -4  -2  13       16.27       20.53      0.71 o
  -3  -2  13       31.86       31.53      0.71 o
  -2  -2  13        4.93        5.49      0.34 o
  -1  -2  13        0.64        0.57      0.31 o
   0  -2  13        9.14        8.20      0.41 o
   1  -2  13       56.16       53.97      1.11 o
   2  -2  13       53.17       53.72      0.92 o
   3  -2  13        3.37        4.69      0.90 o
  -4  -1  13        7.42        8.03      0.57 o
  -3  -1  13       20.71       20.73      0.68 o
  -2  -1  13        7.35        7.00      0.37 o
  -1  -1  13       65.56       63.12      0.94 o
   0  -1  13       21.69       20.53      0.53 o
   1  -1  13        0.74        1.08      0.38 o
   2  -1  13       25.18       27.82      0.67 o
   3  -1  13        0.07        0.01      0.86 o
  -4   0  13       11.37       14.68      0.72 o
  -3   0  13       52.58       54.74      1.26 o
  -2   0  13       42.24       37.26      0.89 o
  -1   0  13       41.44       39.75      0.87 o
   0   0  13       14.30       15.74      0.52 o
   1   0  13        0.02        0.48      0.39 o
   2   0  13        6.72        7.77      0.51 o
  -4   1  13       31.92       31.70      1.14 o
  -3   1  13        0.00       -0.47      0.61 o
  -2   1  13        0.36        0.63      0.53 o
  -1   1  13       12.52        9.87      0.61 o
   0   1  13        5.13        4.89      0.42 o
   1   1  13       10.24        8.41      0.52 o
   2   1  13       24.73       23.70      1.04 o
  -3   2  13       54.16       63.09      1.63 o
  -2   2  13       15.42       12.32      0.84 o
  -1   2  13       37.12       41.88      1.28 o
   0   2  13       95.96       89.95      1.72 o
   1   2  13       22.39       17.25      0.74 o
  -2   3  13       32.56       34.28      1.37 o
  -1   3  13        3.68        3.96      0.79 o
   0   3  13        4.17        5.59      0.78 o
  -1  -7  14       11.15       13.06      0.64 o
   0  -7  14        2.93        3.53      0.64 o
  -3  -6  14        0.58        1.14      0.64 o
  -2  -6  14       11.34       10.74      0.62 o
  -1  -6  14       22.73       22.46      0.75 o
   0  -6  14       53.56       53.11      1.21 o
   1  -6  14       15.92       17.02      0.72 o
  -3  -5  14        0.04       -0.41      0.58 o
  -2  -5  14        0.90        0.56      0.55 o
  -1  -5  14      100.62      103.83      1.49 o
   0  -5  14       15.49       17.35      0.70 o
   1  -5  14       73.11       73.99      1.10 o
   2  -5  14        1.43        2.18      0.60 o
  -4  -4  14        0.83        0.83      0.61 o
  -3  -4  14        4.09        3.41      0.46 o
  -2  -4  14        8.19        8.13      0.48 o
  -1  -4  14       11.51       10.71      0.56 o
   0  -4  14      210.49      219.27      3.29 o
   1  -4  14        0.04       -0.15      0.48 o
   2  -4  14       10.34       12.01      0.57 o
  -4  -3  14        1.80        1.61      0.63 o
  -3  -3  14        0.00        0.24      0.52 o
  -2  -3  14        0.77        1.62      0.45 o
  -1  -3  14       42.59       40.14      0.77 o
   0  -3  14       27.00       26.73      0.68 o
   1  -3  14       35.61       38.33      0.78 o
   2  -3  14        0.53        0.52      0.55 o
  -4  -2  14        7.60        8.27      0.67 o
  -3  -2  14        2.18        3.30      0.50 o
  -2  -2  14       32.18       33.89      0.78 o
  -1  -2  14        0.20       -0.07      0.43 o
   0  -2  14        0.13       -0.39      0.39 o
   1  -2  14       26.92       26.48      0.69 o
   2  -2  14        2.87        2.49      0.56 o
  -4  -1  14        2.75        2.67      0.67 o
  -3  -1  14       23.57       23.96      0.83 o
  -2  -1  14       38.12       32.49      0.89 o
  -1  -1  14        0.01        0.02      0.34 o
   0  -1  14        8.25        8.18      0.43 o
   1  -1  14       57.51       57.34      1.09 o
   2  -1  14        8.97        8.81      0.64 o
  -4   0  14        4.33        5.01      0.69 o
  -3   0  14        0.14        0.07      0.57 o
  -2   0  14        8.89       13.16      0.66 o
  -1   0  14      113.72      108.20      1.30 o
   0   0  14       18.49       16.20      0.56 o
   1   0  14       48.59       50.68      0.89 o
   2   0  14       20.25       20.08      0.90 o
  -3   1  14        2.37        2.24      0.72 o
  -2   1  14        2.34        1.34      0.62 o
  -1   1  14        0.03       -0.10      0.62 o
   0   1  14        1.53        2.30      0.63 o
   1   1  14       21.09       23.56      0.71 o
  -2   2  14       46.79       55.51      1.63 o
  -1   2  14       46.79       57.15      1.44 o
   0   2  14       52.01       51.40      1.32 o
  -2  -6  15        1.84        2.29      0.67 o
  -1  -6  15        5.93        4.52      0.63 o
   0  -6  15        0.70        0.27      0.61 o
  -3  -5  15        0.22        0.08      0.65 o
  -2  -5  15        0.01       -0.13      0.65 o
  -1  -5  15       27.54       29.45      0.93 o
   0  -5  15        0.02        0.03      0.60 o
   1  -5  15       13.96       13.60      0.67 o
  -3  -4  15       18.43       21.44      0.70 o
  -2  -4  15        0.08        0.11      0.63 o
  -1  -4  15        0.04        0.43      0.57 o
   0  -4  15       10.11        9.16      0.58 o
   1  -4  15        2.54        2.75      0.55 o
  -3  -3  15       44.17       47.70      1.37 o
  -2  -3  15        0.05        0.45      0.52 o
  -1  -3  15       15.45       15.50      0.60 o
   0  -3  15       25.06       22.98      0.71 o
   1  -3  15        0.24       -0.05      0.57 o
   2  -3  15       23.39       27.38      0.82 o
  -3  -2  15       26.43       32.07      0.95 o
  -2  -2  15       26.70       25.80      0.75 o
  -1  -2  15       14.60       13.71      0.58 o
   0  -2  15       18.25       18.77      0.63 o
   1  -2  15        2.25        2.47      0.54 o
  -3  -1  15        7.02        7.11      0.64 o
  -2  -1  15        0.78        0.80      0.57 o
  -1  -1  15        6.34        5.97      0.59 o
   0  -1  15        4.96        4.89      0.45 o
   1  -1  15       11.08       10.89      0.54 o
  -3   0  15       31.96       36.66      1.15 o
  -2   0  15       10.36        9.93      0.65 o
  -1   0  15       29.38       33.13      0.84 o
   0   0  15       63.18       74.06      1.24 o
   1   0  15       11.08        9.70      0.58 o
  -2   1  15       19.18       18.50      1.16 o
  -1   1  15        2.46        4.69      0.73 o
   0   1  15        2.47        2.53      0.70 o
  -1  -5  16        5.40        5.06      0.70 o
   0  -5  16        0.62        0.32      0.74 o
  -2  -4  16       23.15       25.84      0.86 o
  -1  -4  16        8.84        9.50      0.67 o
   0  -4  16        1.05        0.88      0.61 o
  -2  -3  16        0.22       -0.19      0.61 o
  -1  -3  16        0.45       -0.42      0.59 o
   0  -3  16        7.07        8.27      0.60 o
  -2  -2  16        0.07        0.19      0.58 o
  -1  -2  16       34.93       34.86      0.97 o
   0  -2  16        8.38        7.14      0.58 o
  -2  -1  16        0.23        0.52      0.69 o
  -1  -1  16        0.92        1.86      0.73 o
   0  -1  16        0.85        1.66      0.70 o
  -1   0  16       38.48       48.98      1.27 o
 
